# Supplementary material for: Positive relationship between education level and risk perception and behavioral response: A machine learning approach
Source: PLoS One. 2025 Apr 3;20(4):e0321153. doi: 10.1371/journal.pone.0321153 (PMC11967964; doi:10.1371/journal.pone.0321153)
Supplement: S1 File — (XLSX) [file pone.0321153.s001.xlsx]

## Sheet: Sheet1
Q11	Q12	Q13	Q14	Q16	Q17	Q19	Q22	Q23	Q24	Q25_Choice1	Q25_Choice2	Q25_Choice3	Q25_Choice4	Q26	Q28_Row1	Q28_Row2	Q28_Row3	Q28_Row4	Q29_Row2	Q29_Row3	Q29_Row4	Q29_Row5	Q29_Row6	Q29_Row7	Q29_Row8	xtotscore	mtotscore	ytotscore
2	3	1	1	4	2	1	2	3	6	1	1	1	0	5	4	4	4	4	4	4	4	4	4	4	4	-0.541358	-0.0215584	-0.462482
3	4	1	2	4	1	2	2	3	11	1	1	0	0	5	4	4	3	3	5	4	5	4	4	5	4	-1.06655	-1.05446	0.798629
3	4	1	2	4	1	1	2	4	11	1	1	1	0	4	4	4	4	5	5	4	5	4	4	4	4	-1.05813	-0.436527	0.776606
2	3	2	1	4	3	2	3	4	11	0	1	0	0	4	4	3	4	4	4	4	4	4	4	4	4	-0.135895	0.191915	0.668648
3	4	1	2	3	1	2	2	3	11	1	1	0	0	4	4	4	4	4	4	4	4	4	4	4	4	-0.0468135	-0.0983553	-0.627358
2	4	1	2	4	1	1	2	1	11	1	1	1	0	4	4	3	4	2	5	4	5	4	3	3	2	-0.848396	-0.191103	-0.486832
4	4	1	2	4	2	2	2	3	4	1	1	1	0	4	3	3	3	3	4	4	4	4	4	5	4	0.0383036	-0.356012	0.616877
2	4	2	1	3	3	2	3	4	11	1	1	1	0	5	4	4	5	5	5	5	5	5	5	5	4	-0.695043	0.447923	-0.816507
3	2	1	2	4	2	1	2	3	11	1	0	0	0	3	3	3	3	3	3	3	3	3	3	3	3	0.290958	-0.581964	-1.00402
2	4	1	1	4	3	1	2	4	11	1	1	1	0	5	5	4	5	5	5	5	5	5	5	5	5	-0.623657	0.830439	-0.475283
2	3	1	1	4	3	1	1	4	11	1	1	0	0	4	5	2	4	4	4	3	3	4	3	3	3	-0.235537	-1.22673	0.609023
2	3	2	1	3	3	1	2	3	11	1	1	1	0	5	5	5	5	5	5	4	4	5	3	5	4	-0.283401	-0.426799	0.125489
2	4	1	2	4	1	2	2	3	11	1	1	1	0	2	3	3	3	3	5	3	3	3	3	4	3	-0.551539	0.280526	1.13916
2	4	2	1	3	3	1	2	4	11	1	1	0	0	4	5	5	5	5	5	4	4	4	3	5	4	-1.20927	-0.126953	0.246466
3	3	1	2	4	1	2	2	3	11	1	1	0	0	4	2	3	3	3	5	5	5	5	5	5	5	0.459978	-1.14489	1.13916
3	3	1	2	4	1	2	2	3	18	1	1	0	0	4	4	3	4	4	5	4	4	4	3	4	3	0.0312887	0.0400175	-0.446064
4	4	1	2	3	1	2	2	3	11	1	1	1	0	4	3	3	3	3	5	5	5	4	4	4	3	0.0507015	-0.512074	0.798629
2	4	1	2	4	1	1	2	3	11	1	1	1	0	4	5	5	5	5	5	5	5	5	5	5	5	0.623882	1.14302	1.13916
4	4	1	2	4	1	2	2	3	11	1	1	0	0	5	3	3	3	3	4	3	5	4	4	5	3	0.213792	-1.37919	0.798429
2	3	2	1	3	3	1	3	2	11	1	1	1	0	5	5	5	5	5	4	4	3	4	4	4	3	-0.111317	0.355594	0.613461
2	3	2	1	4	3	2	3	3	11	1	1	1	0	4	3	3	3	3	4	4	3	4	3	4	4	0.243902	0.278351	-0.816507
2	3	2	1	4	3	2	2	4	11	1	1	1	0	4	5	5	5	5	5	5	5	5	5	5	5	-0.135895	0.910825	-0.816507
3	4	1	2	4	1	2	2	4	11	1	0	0	0	4	4	4	4	4	2	4	2	2	4	2	4	-0.0504248	0.506478	0.95856
2	3	2	1	4	3	1	3	4	11	1	1	0	0	4	4	4	4	4	4	4	4	5	4	4	4	-0.856487	0.441513	0.0992238
2	3	1	1	2	2	2	1	1	11	1	1	0	0	4	3	3	3	3	4	2	3	3	3	3	3	0.665715	-0.126764	0.823283
2	3	2	1	3	3	1	3	4	11	1	1	1	0	5	4	4	4	4	5	5	5	5	5	5	5	0.0495856	0.829656	0.112934
3	4	1	2	4	1	2	2	3	30	1	1	0	0	4	4	4	4	4	5	5	5	5	5	5	5	-0.83426	-0.195025	1.13916
3	3	1	2	4	2	2	2	4	11	1	1	0	0	4	4	4	4	4	4	4	4	4	4	4	4	0.281547	0.280526	0.613125
3	3	2	2	3	2	2	2	2	4	0	1	0	0	4	4	4	4	4	4	4	3	4	4	4	4	0.513847	-0.120715	0.0752733
2	3	1	1	3	3	1	2	2	11	1	1	1	0	3	3	3	4	4	5	3	3	3	1	4	3	0.326919	0.280526	-0.620065
2	3	2	1	4	3	2	2	2	18	1	1	1	0	4	3	3	3	3	3	2	2	3	1	3	3	-1.46101	-0.502688	-0.635703
2	3	1	2	4	2	1	2	3	11	1	1	1	0	3	3	3	3	3	4	3	4	3	2	2	4	-1.06289	-0.110423	0.79748
3	4	1	2	4	2	2	2	4	11	1	1	0	0	4	4	3	4	4	4	4	4	4	4	4	4	0.406295	-0.0261232	0.602568
3	4	2	2	4	3	1	2	1	6	0	1	0	0	5	4	4	3	2	5	5	5	3	3	3	3	-1.1122	-0.759186	1.13916
2	3	1	1	3	3	1	2	3	33	1	1	0	0	5	4	4	4	4	5	4	4	4	3	4	4	0.104972	-0.354109	-0.0949875
2	3	2	1	4	3	2	2	5	11	1	1	1	0	5	5	5	5	5	5	5	5	5	5	5	5	0.235555	0.280526	-1.00402
2	4	1	1	5	3	2	2	4	6	1	1	0	0	5	5	5	5	5	5	5	3	5	5	5	5	-0.767369	0.191915	-0.0600152
1	3	2	1	4	3	1	3	3	11	1	1	0	0	2	4	3	4	4	4	4	4	5	3	5	4	-0.771016	-0.42341	-0.635213
2	4	2	1	3	3	2	2	1	30	1	0	0	0	4	4	4	4	4	4	4	4	5	4	5	4	0.666762	-0.750712	0.979233
2	3	2	1	4	3	1	3	4	15	1	1	1	0	5	4	4	4	4	4	4	3	4	4	5	4	0.0762439	0.432781	-0.635213
2	3	1	1	1	2	2	1	4	4	1	1	0	0	4	4	4	4	4	4	3	2	4	3	5	3	-0.0569559	0.0424094	0.241766
2	3	1	1	3	2	1	3	4	4	0	1	0	0	3	5	5	5	5	5	5	3	3	3	3	4	-0.123857	-1.7008	1.13916
2	4	2	2	5	2	2	2	4	16	0	1	0	0	4	4	4	4	4	3	4	4	4	3	5	3	-0.0112055	-1.13815	1.13916
3	4	1	2	4	1	2	2	4	11	1	1	1	0	5	5	5	5	5	5	5	5	5	5	5	5	0.412138	-1.29876	0.979233
3	3	1	2	3	2	1	1	4	11	1	1	0	0	4	3	3	3	3	3	3	3	3	3	3	3	0.18732	-0.581964	0.647975
2	3	2	1	4	2	1	1	3	4	0	1	0	0	3	3	3	3	3	4	4	4	4	4	4	4	0.154469	-0.751181	0.983213
2	3	1	1	5	2	1	1	1	11	1	1	1	0	1	4	1	2	2	3	2	1	4	3	1	3	0.2877	-0.107907	0.0525741
2	3	1	1	5	2	1	2	3	3	1	0	1	0	4	4	4	4	4	4	4	4	4	2	4	4	1.06755	-0.346193	-0.286134
2	4	1	2	3	1	2	2	2	11	1	1	1	0	4	4	4	4	4	4	4	4	4	4	4	4	-0.714247	-0.581964	0.272864
5	3	1	2	4	1	1	2	4	11	1	0	1	0	5	4	5	5	5	5	5	5	5	5	5	5	0.112175	0.290043	0.227077
2	3	2	2	4	2	2	1	4	4	1	1	1	0	5	3	3	4	3	4	4	4	5	4	5	2	0.5055	1.14302	1.13916
2	3	1	1	3	2	1	1	2	4	1	1	0	0	5	3	3	4	4	5	3	4	4	3	5	3	0.901515	0.119592	1.13916
2	3	2	1	4	3	1	3	4	11	1	1	0	0	4	4	3	3	3	5	4	4	4	4	4	4	-0.611675	-0.195039	-1.00402
2	3	2	1	3	2	2	1	3	4	0	1	0	0	4	3	3	3	3	4	3	3	4	3	4	3	-0.171856	-0.35296	1.13916
3	4	1	2	4	1	2	2	4	11	1	1	0	0	4	4	4	4	4	4	4	5	5	4	5	4	-0.703088	-0.442216	0.254779
3	3	1	2	4	2	2	2	4	11	1	1	0	0	5	4	4	4	4	4	4	4	4	4	4	3	0.0935043	0.120623	0.466223
3	3	1	2	2	1	1	2	4	18	1	1	1	0	4	3	3	4	3	4	3	3	3	3	4	2	-0.485524	0.13003	0.419874
2	3	2	1	2	2	1	1	3	4	1	1	0	0	5	4	3	5	4	5	4	4	5	4	5	4	-0.839126	-0.27289	-0.0903199
1	1	1	1	5	3	2	2	5	11	1	0	0	0	5	5	4	4	4	5	5	5	5	5	5	5	-0.496245	0.280526	0.0609622
4	3	2	1	4	2	2	1	2	11	1	1	0	0	4	4	4	4	4	4	4	4	4	4	4	4	0.0877268	0.506478	0.646826
3	3	2	2	5	2	1	1	5	11	1	1	1	0	5	5	5	5	5	5	5	5	5	5	5	5	-0.969039	0.214253	-1.00402
2	3	1	1	4	1	1	2	3	11	1	0	0	1	3	3	3	3	3	4	3	4	3	3	3	3	0.354972	1.14302	-0.627358
2	3	2	1	3	3	1	1	3	11	1	0	0	0	5	4	3	4	5	5	5	5	5	4	5	4	-0.067596	0.517783	-0.668584
3	3	1	2	5	2	2	2	3	18	0	1	0	0	4	3	3	3	3	5	3	3	3	3	4	4	-0.34363	-0.501583	1.13916
2	3	1	1	3	3	1	4	3	11	1	1	1	0	4	4	4	4	4	3	4	4	4	4	5	4	-0.0125149	-0.0328339	-0.631003
2	3	2	1	4	3	1	1	3	32	1	1	1	0	4	4	4	4	4	4	4	4	4	3	5	3	-0.0311854	0.208203	-0.816507
2	3	2	1	4	3	1	2	4	11	1	1	1	0	5	5	5	5	5	5	5	4	5	4	5	4	0.292634	1.07069	-0.0726637
2	3	2	1	3	3	2	1	3	11	1	1	1	0	4	4	4	4	4	5	5	5	5	5	5	5	-0.488164	-0.287526	-0.0938273
2	3	1	1	5	3	2	2	5	11	1	1	1	0	5	5	5	5	5	5	5	5	5	5	5	5	0.974054	1.14302	-1.00402
2	3	2	1	4	3	2	3	3	11	1	1	1	0	4	3	3	3	3	3	3	3	3	3	3	3	-0.0325176	-0.581964	-1.00402
2	3	2	1	4	3	2	2	4	11	1	1	0	0	5	4	4	4	4	4	3	3	3	3	4	3	-0.611675	1.14302	-0.437751
2	3	2	1	3	3	2	2	3	11	1	1	1	0	5	4	4	4	4	3	3	3	4	3	5	3	-0.16647	-0.189184	0.272636
2	3	2	1	3	3	1	2	4	11	1	1	0	0	4	3	3	3	3	4	4	4	4	4	4	4	-0.474379	-1.08013	-0.245412
3	4	1	2	5	1	2	2	5	11	1	1	1	1	5	5	5	5	5	5	5	5	5	5	5	5	-0.496245	0.280526	-0.135479
1	3	2	1	3	3	1	2	1	11	1	1	1	0	5	4	4	4	4	4	4	4	4	3	4	3	-0.0259346	0.603703	-1.00402
2	3	2	1	3	3	1	2	3	11	1	0	0	0	3	5	5	5	5	5	5	5	5	3	5	3	0.924511	-0.734668	-0.627358
3	4	2	2	4	2	2	1	3	4	1	1	0	0	4	3	3	3	3	4	3	3	4	3	4	4	0.205877	-1.30409	1.13916
2	3	1	1	3	3	2	2	4	11	1	1	0	0	4	3	3	3	3	2	1	1	2	2	3	2	0.489055	-0.272354	-0.633579
2	3	2	1	4	3	2	2	4	16	1	1	1	0	4	4	4	4	4	4	4	4	4	4	5	4	0.489519	0.0395055	-0.635213
2	3	2	1	4	3	2	1	4	19	1	1	1	0	5	4	5	5	5	5	3	3	5	3	5	4	0.233217	0.99837	-0.816507
2	3	1	1	3	3	1	2	3	11	1	1	0	0	5	3	3	4	4	5	5	4	5	5	5	5	0.0208553	0.289416	0.0789814
2	3	1	1	4	3	2	2	3	11	1	0	0	0	5	5	5	5	5	3	3	3	5	3	5	3	-1.37095	1.14302	0.466022
2	3	2	1	5	3	2	2	4	11	1	1	0	0	5	5	5	5	5	4	4	4	5	5	5	5	-0.483264	1.14302	-1.00402
3	3	1	2	4	2	2	2	4	11	1	1	0	1	4	5	5	5	5	5	5	5	5	5	5	5	-0.0535535	0.27483	0.436073
3	3	1	2	4	1	1	2	4	11	1	1	1	0	4	4	4	4	3	4	4	4	4	3	4	3	-0.435908	-0.825434	0.125489
2	3	1	1	5	3	1	2	4	11	1	0	0	0	5	5	5	5	5	5	5	5	5	5	5	3	-0.894585	-0.581964	-1.00402
3	4	1	2	4	1	1	2	2	11	1	1	0	0	5	3	3	3	3	5	4	4	4	4	5	4	0.160362	-0.443005	0.95856
2	3	2	1	3	3	1	3	4	11	1	1	0	1	5	5	5	5	5	4	4	4	4	4	5	4	-0.79997	-0.352905	-1.00402
2	3	2	1	4	3	1	2	4	32	1	1	0	0	4	3	3	3	3	4	3	4	4	3	4	4	0.329372	0.280526	0.80261
2	3	2	1	3	3	1	3	5	18	1	1	1	0	5	5	5	5	5	5	3	3	5	3	5	3	0.4387	1.14302	-1.00402
2	3	1	1	4	3	2	1	3	30	1	1	1	0	5	5	5	5	5	5	5	5	5	5	5	5	-0.715579	1.14302	0.125489
3	3	1	2	4	2	1	2	4	11	1	1	1	0	5	5	4	5	5	4	4	4	5	5	5	4	-0.417631	-0.58825	0.616877
3	3	1	2	5	1	1	2	4	12	1	0	0	0	5	3	3	4	4	3	2	2	3	2	3	3	1.05115	-0.961411	0.776606
1	3	2	1	2	3	2	2	2	30	1	1	0	0	4	2	3	4	4	4	2	1	3	1	3	3	1.4498	-0.494033	0.116686
2	3	2	1	4	3	2	3	3	18	1	1	0	0	4	4	4	4	4	4	4	4	4	4	4	4	0.230764	-0.581964	0.828579
2	3	2	1	4	3	1	3	1	30	1	0	0	0	4	5	5	5	5	5	5	5	5	5	5	5	-0.0477857	0.0408053	-0.635213
2	3	1	1	3	3	1	2	3	18	1	1	1	0	4	4	4	4	4	4	4	4	4	4	4	4	0.290958	-0.581964	-1.00402
2	3	1	1	5	3	2	2	3	30	1	1	0	0	4	5	5	5	5	5	5	5	5	5	5	3	-1.30613	0.99837	-0.816507
2	3	1	1	3	3	1	2	3	30	1	1	0	0	5	4	4	4	4	4	3	3	4	3	4	3	0.290958	-0.581964	-0.0715143
1	3	1	1	5	3	2	2	3	30	1	1	0	0	5	3	3	4	4	4	3	3	3	3	4	3	-0.513454	-2.08099	-1.00402
4	2	1	2	3	2	1	1	3	11	1	0	0	0	3	4	3	3	3	3	3	3	3	3	3	3	0.166009	-0.581964	0.798629
2	3	2	1	3	3	1	2	1	18	1	0	0	0	3	5	1	5	3	4	3	3	4	3	3	3	-0.670472	-0.766597	0.427665
3	4	1	2	4	1	1	2	4	30	1	1	1	0	5	5	5	5	5	5	5	5	5	5	5	5	-1.83376	0.99837	0.112934
2	3	2	1	5	3	1	3	4	30	1	0	0	0	5	5	5	5	5	5	5	5	5	1	5	1	-0.721277	0.99837	-0.816507
2	3	2	1	5	3	2	2	5	30	1	0	0	0	1	5	5	5	5	5	5	5	5	3	5	3	-1.11464	1.14302	-0.286134
1	3	1	1	4	3	1	2	4	30	1	1	1	0	5	4	4	5	5	5	3	3	5	3	5	4	0.0652419	-0.0328339	-0.285904
2	4	1	2	5	1	1	2	4	11	0	1	0	0	5	4	3	3	3	4	3	4	3	3	4	3	-0.910052	-1.14696	0.95856
2	3	1	1	3	3	1	2	3	30	1	1	0	0	4	3	3	3	3	4	4	3	4	3	4	3	-0.369108	-0.114674	-0.0600152
2	4	1	2	4	1	1	2	4	11	0	1	0	0	4	3	3	3	3	4	4	4	4	4	4	4	-0.295237	-0.581964	1.13916
2	3	2	1	3	3	2	1	3	30	0	0	1	1	4	3	3	3	3	3	3	3	3	3	3	3	-0.0839607	-0.581964	0.00965096
2	3	2	1	4	3	2	2	4	30	1	1	1	0	5	4	3	4	4	4	4	4	4	3	4	4	-0.126743	0.280526	-1.00402
1	3	2	1	3	3	2	2	4	30	1	1	1	0	4	4	4	4	4	4	3	3	5	2	4	4	-0.182367	-1.38922	0.467172
2	3	2	1	4	3	2	1	3	30	1	0	0	0	4	4	4	4	4	4	4	4	4	3	5	3	-0.144127	0.358474	-1.00402
2	3	2	1	4	3	2	2	3	11	1	1	0	0	4	4	4	4	4	4	3	4	5	4	5	4	-0.917393	-0.434745	0.254549
2	3	2	1	4	3	2	1	4	30	1	1	1	1	5	5	5	5	5	4	4	4	4	4	5	4	0.0312887	0.516296	-0.0641177
2	3	2	1	4	3	1	3	3	28	1	0	0	0	4	4	3	3	3	5	5	5	5	4	5	4	-0.751151	0.280526	-1.00402
2	3	2	1	4	3	1	2	3	30	1	1	1	0	4	4	4	4	4	4	4	3	4	3	5	4	-0.437476	-0.751996	-0.430916
2	3	2	1	4	3	2	3	4	19	0	1	1	0	5	4	4	4	4	4	4	4	4	4	5	4	-0.556238	0.130285	-0.473649
2	3	1	1	4	3	2	2	4	30	1	1	1	0	5	4	4	4	4	5	5	5	5	4	5	5	-0.179699	1.14302	-0.635213
2	3	1	1	4	3	1	2	4	33	1	1	0	0	4	4	4	3	3	4	4	4	4	3	4	3	0.81565	-0.272354	0.467172
2	2	1	1	3	3	1	4	3	27	1	1	1	0	1	2	2	2	2	2	2	2	2	2	2	2	-1.38234	-1.44445	-1.00402
2	3	1	1	4	3	2	1	3	30	1	1	1	0	4	3	3	3	3	3	3	3	3	3	3	3	0.0821072	-0.581964	-0.816507
2	3	1	1	5	3	1	2	3	10	1	0	1	0	4	4	1	4	3	5	4	4	3	1	4	4	-0.464493	-0.429119	0.460727
1	3	1	1	3	3	2	2	5	30	1	1	1	0	4	5	5	5	5	5	3	5	5	4	5	5	-0.536924	0.208203	-0.446064
3	3	1	2	3	1	1	2	3	12	1	1	0	0	3	3	3	3	3	4	4	4	4	3	4	3	0.0195181	-0.0328339	1.13916
2	3	2	1	4	3	1	2	4	11	1	1	0	0	5	5	5	5	5	5	5	5	5	5	5	5	-0.278004	1.14302	-1.00402
3	3	1	2	4	1	2	2	4	30	1	1	0	0	5	5	5	5	5	5	5	5	5	5	5	5	-0.590867	-0.581964	1.13916
2	3	1	1	4	3	2	2	4	30	1	1	1	0	5	5	5	5	5	4	4	4	4	4	5	5	-0.135895	0.275372	0.306293
2	3	1	1	4	3	1	2	3	30	1	1	0	0	4	4	4	4	4	5	5	4	5	4	5	4	-0.171856	0.276604	-0.635213
2	3	1	1	3	3	1	2	4	30	1	1	1	0	5	4	4	4	4	5	4	4	5	5	5	4	-0.0113204	0.988853	-0.096999
2	3	1	1	4	3	1	2	3	33	1	1	0	0	5	4	3	4	2	5	4	5	5	3	4	3	-0.11303	-0.426673	0.281439
2	3	2	1	3	3	1	3	3	30	1	1	0	0	3	3	3	3	3	3	3	3	3	3	3	3	-0.5492	-0.581964	-0.284137
2	3	2	1	4	3	1	3	5	11	1	1	1	0	5	5	5	5	5	4	4	4	4	3	5	3	0.279765	0.274253	-0.631003
2	3	2	1	3	3	2	3	3	11	1	1	1	0	5	4	4	4	4	5	4	4	5	4	5	4	-0.0627289	0.918019	-0.635703
2	3	1	1	3	3	2	3	4	29	1	1	1	0	5	5	5	5	5	5	5	5	5	5	5	5	0.35554	0.838516	-0.105925
2	3	1	1	4	3	1	2	4	27	1	1	1	0	5	5	5	5	5	5	3	3	5	3	5	4	-0.33904	0.516296	-0.245412
2	3	2	1	3	3	2	3	4	30	1	0	0	0	4	3	3	3	3	4	4	4	4	3	4	3	-0.746452	-1.15002	1.13916
1	3	1	1	4	3	2	2	1	30	1	1	0	0	4	5	5	5	5	5	5	5	5	5	5	3	-0.349524	0.121277	0.120588
1	3	1	1	4	3	1	2	3	30	1	1	0	0	5	2	2	2	2	4	3	3	4	3	4	2	-0.583298	-0.431468	0.80261
2	3	2	1	3	3	2	2	3	29	1	0	0	0	4	4	4	4	4	5	4	4	4	4	4	3	0.212534	-0.891374	-0.249622
2	3	2	1	5	3	1	3	1	30	1	1	0	0	5	4	3	3	3	5	4	3	4	1	5	3	0.670012	-0.909104	1.13916
2	3	2	1	4	3	2	3	3	30	1	0	1	1	5	3	3	3	3	4	4	4	4	3	5	4	0.449969	-0.505677	-0.260559
2	3	2	1	3	3	2	2	3	30	1	1	1	0	5	4	4	4	4	4	4	4	4	3	5	4	0.486772	0.198686	-0.0657783
2	3	1	1	4	3	2	2	3	30	0	1	0	0	3	3	3	3	3	4	4	3	5	4	4	4	-1.25307	-0.188896	0.306293
2	3	2	1	4	3	2	3	3	30	1	1	0	0	5	3	4	4	4	3	3	3	3	3	3	3	-0.501079	-0.356012	-0.0641177
2	3	1	1	3	3	2	2	4	23	1	0	0	0	3	4	4	4	4	3	3	3	4	3	4	4	-0.999221	-1.44445	1.13916
2	3	2	1	4	3	2	3	4	30	1	0	0	0	4	4	3	4	4	4	4	4	3	3	4	4	-0.394241	-0.426096	-0.256457
2	3	1	1	4	3	1	2	4	30	1	1	0	0	5	4	4	4	4	4	4	4	4	4	4	4	-1.09178	-0.581964	-0.635213
2	3	1	1	5	3	2	2	5	30	1	1	1	0	5	5	5	5	5	5	5	5	5	5	5	5	-1.02917	-2.30694	-1.00402
2	3	1	1	3	3	2	2	5	30	1	1	0	0	5	5	5	5	5	5	5	5	5	5	5	5	-0.955302	1.14302	-1.00402
1	3	2	1	3	3	2	2	3	30	1	1	1	1	4	4	4	4	4	4	4	3	4	4	5	5	0.649861	0.516296	0.302541
2	3	1	1	4	3	2	2	2	30	1	1	1	0	5	3	4	4	3	5	4	3	4	4	5	3	0.619872	1.0643	0.280124
2	3	2	1	4	3	1	3	4	30	1	1	0	0	4	4	4	4	4	5	4	4	4	4	4	4	-0.760188	-0.820255	0.460927
2	3	1	1	4	3	2	2	3	34	1	1	1	0	4	4	4	4	4	4	4	4	4	3	5	3	-0.0125149	-0.0328339	1.13916
2	3	1	1	3	3	1	2	4	30	1	1	1	0	5	3	3	3	3	3	3	3	3	3	3	3	-0.278134	-0.581964	0.64268
2	3	1	1	3	3	2	2	3	30	1	0	0	0	5	3	3	3	3	5	4	4	4	2	5	3	-0.450585	0.207978	-0.290114
1	3	1	1	5	3	2	1	5	11	1	1	1	0	5	5	5	5	5	5	5	5	5	5	5	5	-1.25307	1.14302	-1.00402
2	2	2	1	4	3	2	2	3	6	1	1	1	0	4	3	3	4	4	5	5	5	5	5	5	4	-0.0471668	-0.669385	-1.00402
2	3	2	1	4	3	2	2	3	30	1	0	0	0	4	3	3	3	3	4	4	3	4	4	4	4	0.443278	0.215897	0.27387
2	3	2	1	4	3	2	2	3	30	1	1	0	0	4	4	4	3	3	4	3	3	3	4	4	4	0.159735	-0.581964	0.120789
3	2	1	2	3	1	2	2	3	18	1	1	1	0	4	4	4	4	5	5	5	5	5	5	5	5	0.0718118	0.127068	-0.298459
2	3	2	1	4	3	1	1	4	11	1	1	1	0	2	5	5	5	5	5	5	5	5	5	5	4	-1.0165	1.14302	1.13916
2	3	2	1	5	3	1	3	4	30	1	1	1	0	5	4	4	4	4	5	4	4	5	3	5	4	-0.593394	0.280526	-0.633579
2	3	2	1	4	3	1	2	4	11	1	0	0	0	5	4	4	4	4	4	3	3	4	4	4	3	-1.09292	1.14302	-1.00402
2	3	1	1	5	3	1	2	4	31	1	1	1	0	5	4	4	4	4	4	4	4	4	4	4	4	-1.41122	0.280526	-1.00402
2	3	2	1	5	3	1	3	5	10	1	1	1	0	5	5	5	5	5	5	5	5	5	5	5	5	-1.60416	1.14302	-1.00402
2	3	1	4	5	3	1	2	3	30	1	0	0	0	3	3	3	3	3	3	3	3	3	3	3	3	-0.369108	-0.403432	-1.00402
2	3	2	1	4	3	1	1	4	11	1	1	1	0	4	4	4	4	4	4	3	3	3	3	3	3	0.684808	0.670571	-0.849388
2	3	1	1	4	3	1	2	4	30	1	1	1	0	5	5	5	5	5	5	4	4	5	4	5	4	-1.33854	-0.114097	-0.276282
2	3	1	3	1	3	1	2	1	4	1	1	0	0	3	5	5	5	5	5	5	3	5	1	3	3	-0.41364	-1.3674	0.0946193
2	3	2	1	5	3	2	3	5	30	1	0	0	0	4	5	3	5	5	5	5	5	5	5	5	5	-1.20807	-0.339749	0.461322
1	3	1	1	3	3	2	2	3	24	1	1	0	0	4	3	3	3	3	3	3	3	3	3	4	3	-1.00745	0.280526	-1.00402
2	3	1	1	5	3	2	2	4	30	1	1	1	0	5	5	5	5	5	5	5	5	5	5	5	5	-0.33904	1.14302	-1.00402
1	3	2	1	3	3	2	3	3	30	1	1	1	0	5	5	5	5	5	4	3	3	4	3	5	3	0.0390155	0.910825	-0.245412
1	3	2	1	3	3	2	2	3	19	1	1	0	0	4	3	3	3	3	5	3	3	4	3	4	3	0.924274	-0.434745	0.23986
1	3	1	1	5	3	1	2	4	12	1	1	0	0	5	4	4	4	4	5	5	5	5	4	5	3	0.120017	0.280526	-0.0641177
2	3	2	1	1	3	1	1	3	30	1	0	0	0	1	1	1	1	1	5	5	1	5	1	1	1	0.17742	-1.98542	-1.00402
2	3	1	1	4	2	1	2	5	12	1	1	0	0	5	1	1	1	1	5	5	5	5	5	5	5	0.610423	0.280526	-1.00402
2	3	1	1	4	3	1	1	3	30	0	1	0	0	3	3	3	3	3	3	3	3	3	3	3	3	0.746566	-0.802709	-0.100629
2	3	2	1	3	3	2	2	3	30	1	0	0	0	4	4	3	3	3	3	3	3	3	3	4	3	-0.672581	-0.895324	-0.0949875
2	3	1	1	2	3	2	1	3	30	1	1	0	0	5	4	3	3	3	2	2	2	4	4	5	4	0.398701	-0.429182	0.466223
2	3	2	1	5	3	2	2	5	30	1	0	0	0	5	5	5	5	5	5	5	5	5	5	5	5	0.290958	-0.581964	-1.00402
3	4	1	2	4	1	1	2	3	12	1	1	1	0	3	4	4	4	4	3	3	3	5	3	3	4	-0.124296	0.273754	0.458491
3	3	1	2	5	1	2	2	4	11	1	1	1	0	5	5	5	5	5	5	5	5	5	5	5	5	0.176521	0.2735	1.13916
1	3	2	1	4	3	1	2	4	30	1	1	1	0	5	3	3	3	3	3	3	3	5	5	5	5	-0.59181	-0.258786	0.276415
2	3	2	1	4	3	2	2	4	29	1	1	1	1	5	5	5	5	5	4	4	4	4	3	4	3	-0.751151	0.2735	-0.0709527
3	3	1	2	3	2	2	2	3	11	1	1	1	1	4	4	4	4	4	5	4	4	5	3	4	4	0.0104812	0.191405	-0.816507
1	3	2	1	4	3	2	3	3	30	1	1	1	0	3	3	3	3	3	3	3	3	3	3	3	3	0.444406	0.280526	0.979233
2	3	2	1	5	3	2	3	5	30	1	1	1	0	5	4	4	4	4	4	4	4	4	4	4	4	0.0670616	1.14302	-1.00402
2	3	2	1	4	3	2	3	4	11	1	1	1	0	5	4	4	4	4	5	4	4	5	5	5	4	-0.162798	0.829656	-1.00402
2	3	2	1	5	3	1	2	4	11	1	0	0	0	5	4	4	4	4	5	5	5	5	5	5	5	-0.188261	1.14302	-1.00402
3	3	1	2	3	2	2	2	3	11	1	1	0	0	4	3	3	3	3	3	3	3	4	3	4	3	0.344649	-0.0328339	0.983213
2	3	2	1	4	2	1	2	3	26	1	1	1	0	5	4	4	4	4	5	5	5	5	4	5	4	0.538816	0.0458854	-1.00402
1	3	1	1	1	3	2	2	3	19	1	0	0	0	4	3	3	3	3	5	5	5	5	3	3	3	0.450488	-1.20868	0.436302
2	3	2	1	3	3	1	3	3	34	0	0	1	0	5	3	3	3	3	4	4	4	4	4	4	4	0.621428	-0.581964	0.828579
3	3	1	2	3	1	2	2	4	30	1	1	0	0	3	3	3	3	3	5	5	4	5	5	4	3	0.377821	-0.125135	0.614318
1	3	2	1	5	3	2	2	4	11	1	1	1	0	4	4	4	4	4	4	4	4	4	4	4	4	-0.362489	0.280526	-1.00402
3	4	1	2	3	2	2	2	3	11	0	1	0	0	4	3	3	3	3	3	3	3	3	3	3	3	0.819801	-0.434745	0.768953
2	3	1	1	5	3	2	2	3	30	1	1	1	0	4	5	5	5	5	5	5	5	3	3	3	3	0.290958	-0.581964	-0.286134
2	3	1	1	5	3	2	2	5	30	1	1	1	0	4	4	4	4	4	5	4	4	5	4	5	4	0.155663	0.427745	0.0379277
2	3	2	1	5	3	2	1	5	30	1	1	1	0	5	5	5	5	5	5	5	5	5	5	5	5	-0.923539	1.14302	-1.00402
4	3	1	2	2	1	2	2	4	11	0	0	0	1	4	4	4	4	4	4	4	4	4	4	5	4	-0.346271	1.14302	0.798429
1	3	1	1	5	3	1	2	1	29	1	1	1	0	5	5	5	5	5	5	5	5	5	5	5	5	0.233606	-0.1948	-0.0641177
2	3	2	1	5	3	2	1	3	30	0	1	0	0	4	3	3	3	3	3	4	4	4	3	3	4	-0.456943	-0.971047	-1.00402
2	3	1	1	3	3	1	2	1	11	1	1	1	0	1	5	5	5	5	5	5	5	5	5	5	5	0.440809	1.14302	-1.00402
3	3	1	2	3	1	2	2	1	20	1	1	1	0	4	3	3	3	3	3	3	3	3	3	3	3	0.695111	-0.581964	1.13916
3	3	2	2	4	1	2	2	3	20	1	0	0	1	4	4	4	4	4	4	4	4	4	4	4	4	-0.533034	1.14302	-1.00402
2	3	2	2	3	1	2	2	3	11	1	1	0	0	4	5	5	5	5	5	5	5	5	5	5	5	-0.0749891	0.191915	0.95741
2	3	2	1	4	3	2	3	3	30	1	1	1	0	4	5	5	5	5	5	4	4	5	5	5	4	0.40079	1.14302	-1.00402
3	3	1	1	4	2	2	2	3	20	0	1	0	0	4	3	3	3	3	4	4	4	4	3	4	3	-0.482107	-1.05751	0.984528
5	2	1	2	3	1	1	2	4	11	1	1	1	1	5	5	5	5	5	5	5	5	5	5	5	5	-0.118901	0.667465	-0.316774
1	3	1	1	1	3	2	2	3	10	0	1	0	0	3	2	3	2	3	3	3	2	3	3	4	3	1.40468	-0.259664	0.236338
2	4	1	1	3	3	2	2	2	11	1	1	1	0	3	4	3	4	4	5	4	4	5	4	4	4	-0.085266	0.74726	-0.0600152
3	3	1	2	3	1	2	2	4	20	1	1	1	0	5	4	4	4	4	5	4	5	5	5	5	5	0.0613472	1.14302	-0.47763
3	3	1	2	4	1	2	2	4	20	1	1	0	0	4	4	4	4	4	4	4	4	4	4	4	3	0.285252	-1.05751	0.618421
2	3	1	1	4	3	2	2	4	19	1	1	1	0	5	4	4	4	4	5	5	5	5	5	5	5	-1.06714	0.114385	-1.00402
1	3	2	1	3	3	1	3	3	19	1	1	1	0	4	4	4	4	4	4	4	4	4	4	4	4	0.152331	0.280526	0.983213
4	3	1	2	5	1	2	2	5	20	1	1	0	0	5	5	5	5	5	5	5	5	5	5	5	5	-1.40503	-0.441387	0.238579
2	3	2	1	5	3	2	2	1	11	1	1	1	1	1	5	5	5	5	5	5	5	5	5	5	5	-0.344746	1.14302	-0.816507
3	3	1	2	4	1	2	2	4	20	1	1	1	0	5	4	3	5	4	3	4	3	5	5	4	5	-0.214639	-1.30412	-0.0932139
2	4	1	1	5	3	1	2	4	34	1	1	1	0	5	3	2	3	3	5	4	4	4	4	5	4	-0.164641	-0.748104	0.272269
2	3	2	2	5	3	2	3	3	30	1	1	0	0	4	5	5	5	5	5	5	5	5	5	5	5	-1.57746	0.595142	-1.00402
3	3	1	2	4	1	2	2	4	20	1	1	0	0	4	4	4	4	4	4	4	4	4	4	4	4	-1.1238	-0.286122	1.13916
2	4	1	1	3	3	2	2	3	30	1	1	1	0	4	3	3	3	3	5	5	5	5	5	5	3	-0.316893	1.07069	-0.816507
2	3	2	1	4	3	2	3	4	11	1	0	1	0	4	4	4	4	4	4	4	4	4	4	4	4	0.127032	0.280526	-1.00402
2	3	2	1	4	3	2	3	4	28	1	0	0	0	3	4	4	4	4	4	4	4	4	4	4	4	0.230937	0.0545733	-0.849388
2	3	2	1	5	3	2	2	5	11	1	1	1	0	5	5	5	5	5	5	5	5	5	5	5	5	0.642989	1.14302	-1.00402
2	3	1	1	3	2	2	2	3	20	1	0	0	0	4	5	5	5	5	5	4	4	4	4	4	4	0.241449	0.280526	0.410009
2	3	2	1	4	3	2	3	3	11	1	1	0	0	4	3	3	3	3	4	4	4	4	4	4	4	0.28431	0.208203	0.0988293
2	3	1	2	3	1	1	2	3	3	1	1	0	0	4	3	3	3	3	5	2	2	3	3	4	3	-0.150143	-1.04977	0.983213
2	3	2	1	3	3	1	1	3	31	0	0	1	1	3	3	3	3	3	4	3	3	4	3	4	3	0.125911	-0.910496	0.638972
2	4	2	1	4	3	2	1	2	28	1	1	1	0	4	3	3	2	2	4	3	3	4	3	5	3	0.326919	-0.512074	-0.0896919
2	4	1	2	3	1	1	2	3	33	1	1	0	0	2	3	3	4	4	4	4	4	4	3	3	3	0.000737751	-1.44445	0.979233
2	3	2	1	4	3	2	3	4	11	1	1	1	0	5	3	3	3	3	4	4	4	4	4	4	4	-0.0796884	0.99837	-0.441396
4	4	1	2	2	1	1	2	4	34	1	1	0	0	4	4	4	3	3	4	3	4	4	3	4	4	-0.0179818	-0.0458727	0.596462
2	4	1	1	3	3	1	2	3	19	1	1	0	0	5	3	4	4	4	5	3	4	5	3	5	3	-0.526126	-0.119167	0.0879073
2	3	1	1	5	3	1	2	5	30	1	1	1	0	5	5	5	5	5	5	5	5	5	5	5	4	-0.178504	1.14302	-1.00402
2	3	1	2	5	1	2	2	5	20	1	0	1	0	5	5	5	5	5	5	5	5	5	5	5	3	0.209042	0.829656	-0.286134
2	3	1	1	4	3	1	1	2	11	1	1	1	1	5	5	5	5	5	5	5	5	5	5	5	5	-0.244188	0.280526	0.125489
2	3	2	1	4	3	1	2	3	10	1	1	0	0	5	4	4	4	4	4	4	4	4	4	4	4	-0.746452	-0.512074	0.125489
2	3	1	1	5	2	2	2	4	11	1	1	0	0	4	4	4	4	4	5	5	5	5	3	3	3	-0.912126	-0.118724	0.125489
2	3	1	2	4	2	1	2	3	15	1	1	1	0	5	3	3	3	3	4	3	4	4	3	4	3	-0.437591	-0.354364	0.0609622
2	4	1	1	4	3	2	2	3	19	1	1	1	0	5	3	3	3	3	4	4	4	5	3	5	3	-0.589448	-1.38261	0.458369
2	3	2	1	3	3	1	3	3	30	1	1	1	0	5	4	3	3	3	4	4	4	4	4	4	3	0.772241	1.14302	-0.635703
2	3	2	1	3	3	2	3	4	19	1	1	1	0	5	4	3	4	4	4	4	4	4	4	4	4	0.155978	0.280526	-0.272656
1	3	1	1	4	3	2	2	3	10	1	0	1	0	5	4	3	3	3	4	3	3	4	4	4	4	-0.0863862	0.752327	-0.818518
1	3	1	1	4	3	2	2	4	30	1	1	0	0	5	4	4	4	4	5	5	4	4	3	4	3	-0.961196	-0.434745	-0.465431
2	3	2	1	4	3	1	2	4	30	1	1	1	0	5	4	4	4	4	4	4	4	4	4	5	4	0.0242513	1.14302	-0.633579
2	3	2	1	5	3	2	3	3	30	1	0	0	0	5	5	4	4	4	4	3	3	5	3	5	3	0.087626	0.67532	-0.276282
2	3	2	1	4	3	2	2	4	20	1	1	1	0	5	4	4	4	4	4	4	4	4	3	4	4	0.015301	-0.198974	-0.0558052
2	3	1	1	5	3	2	2	5	30	1	1	1	0	4	4	4	4	4	4	4	4	4	4	4	4	0.406496	0.280526	-0.446064
2	3	1	1	5	3	2	2	3	34	1	1	0	0	5	5	5	5	5	5	5	5	5	5	5	5	-0.547063	1.14302	-1.00402
2	3	1	1	4	3	2	2	2	30	1	1	1	0	5	4	4	4	4	4	3	3	4	3	5	4	0.321025	0.590136	-0.250112
2	3	2	1	3	3	2	2	3	3	1	1	1	0	4	4	4	4	4	4	3	4	5	3	5	3	-0.25195	0.274703	-0.249622
2	3	2	1	5	3	1	2	5	30	1	1	1	0	5	4	4	4	4	5	5	5	5	5	5	5	-0.671386	0.851151	-0.816507
2	3	1	1	4	3	2	2	4	30	1	0	0	0	4	4	4	4	4	4	3	3	5	3	4	3	0.569652	0.201806	0.0946193
2	3	2	1	2	3	1	2	1	30	1	1	1	1	4	1	1	1	1	4	4	4	5	3	5	3	-0.488294	-0.581964	-0.460135
1	3	2	1	4	3	2	3	4	18	1	1	1	0	5	4	4	4	4	5	4	4	4	4	5	4	0.191508	0.0491325	-0.276282
1	3	1	1	4	3	2	2	2	30	1	0	0	0	4	4	4	4	4	4	3	3	5	4	5	4	0.29516	-0.414003	0.260778
2	3	1	1	3	3	1	2	3	15	1	1	0	0	4	3	4	3	3	4	4	4	4	4	4	4	-0.0959276	-0.114674	-0.0907775
2	3	2	1	5	3	1	3	2	26	1	1	0	0	4	4	4	4	4	4	4	4	4	4	4	3	-0.118793	0.280526	-1.00402
2	4	2	1	4	3	1	3	4	19	1	1	1	0	5	4	4	4	4	5	5	5	4	4	5	4	-0.680734	-0.489911	0.64268
2	4	2	2	4	3	1	2	3	19	0	1	0	0	4	3	3	3	3	4	3	2	4	3	4	3	-0.818377	-0.831562	0.95856
2	3	2	1	3	3	1	2	3	31	1	1	1	0	5	4	4	4	4	4	4	4	4	3	4	3	-0.696706	-0.186178	-0.275824
3	4	1	2	3	1	1	2	3	33	0	1	0	0	5	5	4	5	3	5	3	5	5	4	5	4	-0.394293	0.0432916	0.436073
2	3	1	1	3	3	2	2	3	11	1	1	0	1	4	4	4	4	4	5	4	3	5	5	5	5	-1.16041	-0.18333	-0.260559
2	3	1	1	5	3	1	2	3	30	1	1	0	0	5	3	3	4	4	4	4	4	4	4	4	3	-0.173951	-0.113842	-0.627358
2	4	2	1	4	3	1	3	1	34	0	1	0	0	4	3	2	3	3	5	4	4	4	3	4	3	-0.11181	-0.592673	0.983213
3	4	1	2	4	1	1	2	3	11	0	1	0	0	2	3	3	3	3	4	4	4	4	4	4	4	0.332813	0.0472459	0.979233
2	3	1	1	5	1	2	2	5	20	1	1	0	0	5	5	5	5	5	5	5	5	5	5	5	5	-1.17156	0.114385	-0.505923
2	3	2	1	2	1	2	3	3	17	1	1	0	0	4	4	4	4	4	4	4	4	4	4	4	4	0.983388	-1.91047	-0.251867
2	3	2	1	4	2	2	3	4	17	1	1	1	0	4	3	2	2	3	4	3	3	4	4	4	3	-0.234932	-0.109375	0.462471
2	3	2	1	5	3	1	3	2	30	1	1	0	0	4	3	3	3	3	3	3	3	3	3	3	3	-0.21566	-1.05751	0.285419
2	3	2	1	5	3	2	2	4	11	1	1	1	0	4	4	4	4	4	5	4	4	4	4	5	4	-0.473496	0.531381	-0.816507
1	3	2	1	3	3	2	2	3	30	1	1	1	0	5	5	5	5	5	5	5	5	5	4	5	3	0.222238	1.14302	-1.00402
2	4	1	1	4	3	2	2	4	19	1	1	1	0	5	4	3	3	3	4	3	3	4	3	4	3	-1.06125	-0.346868	0.0649426
2	4	1	2	4	3	1	1	4	23	1	1	1	0	5	4	2	4	3	4	4	4	4	4	4	4	-0.210176	-1.38013	0.488045
3	3	1	2	3	1	2	2	3	30	1	0	0	0	5	4	4	4	4	5	4	4	4	4	4	4	0.178975	-0.113842	0.639094
2	3	1	1	4	3	1	2	4	31	1	1	1	0	4	4	4	4	4	4	4	4	4	4	4	3	-0.498382	-0.493238	0.125489
3	3	1	1	4	1	1	2	4	11	1	1	0	0	4	4	4	4	4	5	4	4	5	5	5	5	-0.691251	-0.202051	1.13916
2	4	2	1	3	3	1	3	1	19	1	1	1	0	4	3	3	3	3	5	5	5	5	4	4	4	0.36288	0.665977	0.0462731
2	4	1	1	4	1	2	2	4	16	1	1	0	0	4	3	3	3	3	4	4	4	4	4	4	3	-0.37682	-1.14035	0.5872
2	3	2	1	3	3	2	1	3	27	0	1	1	0	4	4	4	4	3	4	3	2	3	3	5	3	0.538167	-0.746588	0.285419
2	3	1	1	5	3	1	2	5	11	1	1	1	0	5	4	4	4	4	4	4	4	5	4	5	4	0.0659179	1.14302	-1.00402
2	4	2	2	3	3	1	2	3	16	1	1	1	0	4	5	5	5	5	5	5	5	5	5	5	5	-0.606663	0.35428	-0.131499
2	3	2	1	3	3	1	3	4	11	1	1	1	0	4	4	4	4	4	4	4	4	4	4	4	4	0.629643	0.280526	-0.816507
2	3	2	1	4	3	2	2	4	11	1	1	1	1	4	4	4	4	4	4	4	4	4	4	5	4	-0.0113204	0.91079	-0.641925
2	3	2	1	3	3	2	1	3	20	1	1	0	0	5	3	3	3	3	4	3	3	3	3	4	3	-0.160459	0.280526	0.64268
2	3	1	1	3	3	2	2	3	18	1	1	1	0	5	3	3	3	3	3	3	3	4	2	5	2	0.486261	-0.0888604	0.280124
2	3	1	1	4	3	2	2	2	30	1	1	1	0	5	3	3	3	3	3	3	3	5	3	5	3	-1.33854	1.07069	-0.816507
3	3	1	2	2	2	2	2	4	20	1	0	0	0	3	3	3	4	3	4	3	4	4	4	4	3	-0.25357	0.280526	0.440878
2	3	1	1	4	3	2	2	4	30	1	1	1	0	5	5	5	5	5	5	3	3	4	3	5	3	-0.254901	1.14302	-1.00402
2	3	1	1	3	3	1	2	4	11	1	1	1	1	4	4	4	4	4	5	5	5	5	5	5	5	0.447458	0.280526	-1.00402
3	3	1	2	3	1	2	2	4	20	1	0	1	0	5	5	5	5	5	5	5	5	5	5	5	4	0.0764019	0.114385	0.024909
2	3	2	1	3	2	2	1	3	20	1	0	0	0	4	3	3	3	3	4	3	3	4	3	5	3	-0.291243	0.0483489	-0.249622
2	4	1	2	3	3	1	2	3	17	1	1	0	0	4	3	3	3	3	3	2	1	4	4	4	4	-0.137405	0.750888	0.798629
2	3	2	1	4	3	2	3	3	11	1	1	0	0	4	4	4	4	4	4	4	3	4	3	4	4	-0.631304	-0.443005	0.277565
4	3	1	3	3	1	1	2	3	20	0	1	0	0	4	3	3	3	3	3	3	3	3	3	3	3	0.535958	-1.28742	1.13916
2	3	2	1	4	3	1	2	4	33	1	1	0	0	4	5	5	5	5	5	5	5	5	5	5	5	0.35882	1.06428	-0.814874
3	3	2	2	4	2	1	2	3	13	1	1	0	0	4	3	3	3	3	3	3	3	3	3	3	3	-0.257606	-0.666393	0.250447
4	3	1	2	4	1	2	2	4	20	1	0	0	0	4	4	4	5	5	4	4	3	5	4	4	5	0.334186	0.0488777	-0.627358
2	3	1	1	5	3	2	2	4	11	1	1	1	0	5	4	4	4	4	4	4	4	4	4	4	4	-0.142933	1.14302	-0.816507
2	3	2	1	3	3	2	3	3	18	1	1	1	0	4	4	4	4	4	4	4	3	4	3	4	3	-0.831922	0.280526	-0.274509
2	3	2	1	3	3	2	3	2	19	1	1	0	0	4	3	3	3	3	3	3	3	3	3	3	3	0.302355	-1.0559	0.643074
2	3	1	1	3	3	2	2	3	10	0	1	0	0	4	3	3	3	3	4	3	3	4	3	4	3	0.326919	0.208203	1.13916
2	3	2	1	4	3	1	2	5	10	1	1	1	1	4	1	1	1	1	4	3	2	1	1	4	1	1.02244	1.14302	-0.290114
2	4	1	1	3	3	2	2	4	16	0	1	1	0	4	3	3	3	3	4	3	3	4	3	4	3	-0.121801	-0.667499	1.13916
2	3	2	1	3	3	1	1	3	10	1	1	0	0	4	2	2	2	2	4	4	4	4	3	3	3	0.314643	-0.354364	0.280124
2	3	2	1	3	3	2	1	4	20	1	1	1	0	3	3	3	3	3	3	3	3	3	3	3	3	0.29811	0.280526	1.13916
2	4	2	1	3	3	2	2	3	16	1	1	0	0	3	3	3	4	4	4	4	4	4	4	4	3	-0.135895	-0.0435499	0.109851
2	3	2	1	3	3	2	2	3	10	1	1	0	1	5	4	4	4	4	4	4	4	4	3	5	4	-0.320698	-0.426686	0.306751
2	4	1	1	3	1	2	2	3	11	1	1	1	0	5	4	4	4	4	4	4	4	4	3	4	4	0.820428	-0.185186	0.120789
2	3	1	1	4	3	2	2	2	10	0	1	0	0	4	3	3	3	3	4	4	4	4	4	5	4	0.0383036	-0.826109	0.776606
3	3	1	2	4	1	1	2	4	34	1	1	0	0	5	4	4	4	4	3	4	4	4	4	5	5	-0.498382	0.272266	0.462242
2	3	2	1	4	3	1	2	4	11	1	0	0	0	3	4	4	4	4	4	4	4	4	4	5	4	0.589638	0.280526	-0.818518
2	4	2	1	3	2	2	2	4	6	1	0	0	0	4	3	3	3	3	3	3	3	3	3	3	3	-0.215472	0.280526	-1.00402
2	4	2	1	4	3	2	3	4	19	1	0	0	0	5	4	4	5	5	5	5	5	5	3	5	3	-0.0299909	-0.0413607	0.613169
3	4	1	2	4	1	1	2	4	32	1	1	1	0	4	3	3	3	3	5	5	5	5	4	4	4	0.203539	-0.0332375	0.798629
3	4	1	2	3	1	2	2	3	3	1	1	0	0	3	3	3	3	3	3	3	3	3	3	3	3	0.697248	-0.287526	1.13916
2	3	1	1	3	3	2	2	4	11	1	1	1	0	4	4	4	4	4	4	4	3	4	4	4	3	-0.243569	-0.356012	-0.816507
2	3	1	1	4	3	1	2	4	30	1	1	1	0	4	4	4	4	4	5	4	4	5	5	5	4	0.260119	0.749305	-1.00402
2	4	1	3	4	1	1	1	4	11	1	1	1	0	4	4	4	4	4	4	4	4	4	3	5	4	0.486261	0.92848	0.949556
4	3	1	3	3	1	2	2	3	1	1	1	0	0	4	4	4	4	4	4	4	4	4	4	4	4	0.370723	0.198716	0.647975
2	3	1	1	3	3	2	2	4	11	1	1	1	1	4	4	4	4	4	5	4	3	4	4	5	3	0.505284	0.829656	-1.00402
2	3	1	1	3	2	2	2	3	20	0	1	0	0	4	3	3	3	3	4	4	3	3	3	4	3	-0.135895	0.120623	-0.629369
2	4	2	1	3	3	2	2	3	11	1	1	1	0	4	4	4	4	4	4	4	4	4	4	4	4	-0.229017	0.434457	-0.446064
2	3	2	1	2	3	1	3	3	33	1	0	0	0	4	3	3	4	4	4	4	3	5	4	5	2	-0.135895	0.910839	-0.629369
2	3	1	1	3	3	1	1	2	33	1	0	0	0	5	4	4	4	4	5	5	5	5	5	5	4	0.526119	0.679719	-0.816507
1	3	2	1	5	3	1	3	4	33	1	0	0	0	5	5	4	5	5	5	5	5	5	5	5	4	-0.265169	0.99837	-0.816507
2	3	2	1	3	3	1	2	2	33	1	1	1	0	4	4	4	4	4	4	4	4	4	3	5	4	0.0729554	-0.26746	0.297289
2	3	1	1	3	3	1	2	2	33	1	1	1	0	4	4	3	3	3	4	4	4	4	3	5	3	0.581083	0.517	-0.6269
2	3	1	1	3	3	1	2	3	14	1	1	0	0	4	3	3	3	3	4	4	4	4	4	4	4	0.19714	0.124463	-0.110167
2	3	1	1	3	3	1	2	3	16	1	1	0	0	4	4	4	4	4	3	2	2	3	3	5	3	-1.35269	0.514983	0.0711272
2	3	2	1	3	3	1	3	3	26	1	1	1	0	3	3	3	5	4	4	3	3	4	3	4	2	0.412689	0.757161	-0.446064
1	3	2	1	4	3	1	2	4	33	1	1	0	0	5	4	4	4	4	5	4	4	5	5	5	2	0.170655	1.14302	-0.849388
2	3	2	1	3	3	1	2	4	33	1	1	1	0	5	4	4	4	4	5	5	5	5	5	5	3	0.106166	0.757333	-1.00402
2	3	1	1	3	3	1	2	3	33	1	1	1	0	4	4	4	4	4	4	4	3	5	4	5	3	-0.194629	0.282173	-0.807581
2	3	1	1	4	3	1	3	4	33	1	1	1	0	4	4	4	4	4	4	3	3	4	3	5	3	-0.247133	-0.0416773	-0.0986324
2	3	2	1	3	3	1	3	3	33	1	0	0	0	1	3	3	3	3	5	5	5	5	5	5	3	-0.135996	-1.13135	0.668648
2	3	1	1	3	3	1	2	3	33	1	1	0	0	5	3	3	4	4	4	3	3	5	3	3	2	0.234218	-0.205686	0.246466
2	3	1	1	4	3	2	2	4	16	1	1	1	0	4	4	3	4	4	5	5	5	5	4	5	4	0.444594	0.36524	-0.620065
1	3	2	1	3	3	1	3	3	7	1	1	1	0	4	3	3	3	3	4	3	3	4	3	5	3	-0.363346	-0.287526	0.125489
1	3	2	1	3	3	1	3	3	33	1	1	0	0	4	4	3	4	3	4	4	4	4	3	4	3	0.189298	0.278093	-0.627358
2	3	2	1	5	3	1	2	4	33	1	1	1	0	5	4	4	4	4	5	4	4	5	5	5	2	0.135551	0.280526	-0.45461
3	3	1	2	3	2	2	2	4	13	1	1	0	0	3	3	3	3	3	4	3	4	4	3	3	3	0.657697	-0.433341	0.415534
2	3	2	1	4	3	1	3	3	33	1	1	1	0	4	4	3	3	3	4	4	4	4	4	4	4	0.479862	-0.111567	0.116686
2	3	2	1	3	3	1	3	4	33	1	1	0	0	4	4	4	4	4	4	4	4	4	4	4	4	0.171001	0.908502	-0.816507
1	3	2	1	5	3	1	2	4	7	1	0	0	0	5	5	5	5	5	4	3	3	4	4	5	3	-0.468429	0.667465	-1.00402
2	3	2	1	4	3	1	2	4	33	1	1	1	0	4	4	4	4	4	4	4	4	4	4	4	4	0.400286	-0.0328339	0.117602
2	3	2	1	4	3	1	3	4	33	1	1	0	0	4	4	3	4	4	4	4	4	4	4	5	3	0.381931	-0.115708	-0.105467
2	3	2	1	4	1	1	2	3	3	1	1	1	0	5	4	4	4	4	4	4	4	4	5	5	1	0.102633	0.364265	-0.446064
2	3	2	1	4	3	1	3	3	33	1	1	1	1	4	4	4	4	4	4	4	4	4	4	4	4	0.363261	0.427745	-0.253267
2	3	2	1	5	3	1	3	5	33	1	0	0	1	5	5	5	5	5	5	5	5	5	5	5	5	0.986985	0.199343	-0.286134
2	3	1	1	4	3	1	2	3	11	1	1	1	0	4	3	3	3	3	3	3	3	3	3	3	3	-0.21566	0.280526	-1.00402
2	3	1	1	4	3	1	3	3	33	1	1	1	0	5	4	4	4	4	4	4	4	4	4	4	4	-0.11095	1.14302	-0.476368
2	3	2	1	3	3	1	3	3	33	0	1	0	0	3	3	3	3	3	4	3	4	3	3	4	3	-0.323248	-0.343071	-0.663489
2	3	2	1	3	3	1	2	4	33	1	1	1	0	5	5	5	5	5	5	4	4	5	5	5	3	-0.118282	-0.0413949	0.125489
2	3	2	1	3	3	1	3	4	33	0	0	0	1	3	3	3	3	3	3	3	3	3	3	3	3	0.415252	-0.590224	0.281439
1	3	1	1	4	2	1	2	4	16	1	1	0	0	5	4	4	5	5	3	3	3	4	2	5	3	-0.520522	0.273049	-0.241309
2	3	2	1	3	3	1	2	3	33	0	0	0	1	4	4	4	4	4	4	4	4	4	4	4	4	0.0124298	0.201806	-1.00402
2	3	2	1	3	3	1	1	3	16	1	1	1	0	5	5	5	5	5	4	3	3	5	3	5	3	0.0423803	0.667465	0.281439
2	3	2	1	4	3	1	2	4	27	1	1	1	0	5	5	5	5	5	5	5	5	5	5	5	5	-1.25307	1.14302	-1.00402
2	3	1	1	5	2	1	1	3	13	1	1	1	0	4	5	3	5	4	3	3	3	3	3	3	3	1.19714	1.14302	-0.626287
2	3	1	1	3	3	1	2	3	26	0	1	0	0	5	3	3	3	3	3	3	3	3	3	4	3	0.361692	-0.199454	-0.446064
2	3	2	2	4	2	2	3	3	13	1	1	0	0	5	5	5	5	5	5	3	3	3	3	5	3	0.38061	-0.207388	0.798629
2	2	1	1	3	2	2	2	3	11	0	1	0	0	4	4	3	4	4	4	4	4	4	4	4	4	0.331791	-0.0314734	-0.290114
3	3	1	2	4	1	2	2	4	3	1	0	0	0	4	4	4	4	4	4	3	3	3	3	4	4	-0.0820266	0.118191	0.104125
2	3	2	1	2	3	2	3	3	11	1	1	0	0	4	4	4	4	4	4	3	3	4	3	4	3	0.904308	-0.589406	0.271779
2	4	2	1	4	1	1	1	2	16	1	1	1	0	4	3	3	3	3	4	4	4	4	3	4	3	-0.524256	-1.2084	0.668648
3	3	1	2	4	1	2	2	4	16	1	1	1	0	4	4	3	4	4	5	3	4	5	3	5	4	-0.464846	0.195035	-0.272875
3	3	1	2	4	1	2	2	5	10	1	1	0	0	5	5	5	5	5	5	5	5	5	5	5	5	-0.240036	0.0321614	0.798629
3	3	2	2	4	1	2	2	3	3	1	1	1	0	4	4	3	4	4	4	4	4	4	4	5	4	0.258551	0.196253	0.084997
2	3	1	2	4	1	2	2	4	3	1	1	0	0	5	4	4	4	4	5	4	4	4	4	5	5	0.857711	0.352617	0.432322
2	4	2	1	3	3	2	3	3	19	1	1	0	0	5	4	3	3	3	4	3	3	4	3	5	3	0.173197	-0.515994	0.979233
2	4	1	1	5	2	1	1	5	13	1	1	0	0	5	3	3	3	3	5	3	4	4	3	5	4	-0.616258	-0.917609	0.436073
4	3	1	2	4	2	1	2	3	16	1	1	1	1	3	3	3	3	3	3	3	3	3	3	3	3	1.03198	-0.763745	1.13916
2	4	2	1	4	3	1	3	3	17	0	1	1	0	5	4	3	4	4	4	4	4	4	4	4	3	-0.441818	-0.101954	0.239632
2	3	2	1	5	3	1	3	2	19	1	0	0	0	5	3	3	3	3	5	5	3	5	1	5	3	0.344138	-0.825434	0.828579
2	3	2	1	4	2	2	1	3	13	1	0	0	0	3	3	3	3	3	5	4	4	4	4	4	3	0.00386203	-1.29583	1.13916
2	4	2	1	3	3	2	3	3	11	1	1	1	0	3	3	3	3	3	3	3	3	4	3	4	3	0.0729554	0.127068	-0.0688182
4	3	1	2	4	1	2	2	3	13	1	0	0	0	5	4	3	4	4	5	5	5	5	5	5	5	-0.337846	-1.59688	-1.00402
3	4	1	2	4	1	2	2	4	24	1	1	0	0	4	4	4	4	4	4	4	4	4	4	4	4	-0.239834	0.677252	-0.143367
2	4	1	1	4	3	2	2	4	11	1	1	0	0	3	4	2	3	3	5	5	5	3	1	2	4	0.289908	-1.06126	1.13916
2	3	1	1	3	2	2	2	3	13	1	1	0	0	4	3	3	4	3	3	3	4	5	5	5	2	-0.975167	-0.193437	0.246466
2	3	1	1	4	3	1	3	3	13	1	1	0	0	5	4	4	4	4	5	5	5	5	5	5	5	-1.2639	-0.978781	0.668648
2	3	2	1	4	3	2	3	3	11	1	0	0	0	4	3	3	4	3	4	4	4	4	4	4	4	0.270198	-0.907273	0.979233
2	4	1	1	4	1	2	2	3	34	1	1	0	0	4	3	3	3	3	4	4	4	4	3	4	3	-0.831922	-0.111542	0.951647
2	3	2	1	3	3	2	2	4	23	1	1	1	0	5	5	4	5	5	5	4	4	5	4	5	4	-0.0517562	0.437563	0.117144
2	3	1	1	5	3	2	2	3	23	1	1	1	0	4	4	4	4	4	3	3	3	3	1	3	2	-0.838744	-0.114674	-1.00402
2	4	1	2	4	1	2	2	2	34	1	1	0	0	4	4	4	4	4	4	3	3	3	3	4	3	-0.617359	0.0555292	0.0614205
2	3	1	1	3	3	2	2	3	23	1	1	1	0	4	4	4	4	4	5	3	4	4	3	4	3	-0.642997	-0.273788	0.298439
2	4	2	2	5	1	2	3	2	10	1	1	0	0	4	4	3	4	4	4	4	4	4	3	4	3	0.861216	0.285565	1.13916
4	3	1	2	4	1	1	2	4	3	1	0	0	0	5	4	4	5	5	5	5	5	5	5	5	5	-0.7373	1.07069	-0.627358
3	4	1	2	4	1	1	2	3	34	1	1	0	0	4	3	3	3	3	4	4	4	4	5	4	4	0.748067	-0.0328339	0.979233
2	3	2	1	4	3	2	3	5	23	1	1	1	0	4	5	5	5	5	5	5	5	5	5	5	5	-1.35721	0.191915	1.13916
3	4	1	2	3	1	2	2	4	24	1	1	1	0	4	4	4	4	4	4	4	4	4	4	5	3	0.241449	-0.11344	-0.473649
3	4	1	2	3	1	1	2	4	13	0	1	0	0	4	4	4	4	4	3	3	4	4	3	4	3	-0.448311	-0.814141	0.824598
3	4	1	2	4	1	2	2	3	29	1	1	0	0	4	3	3	3	3	3	3	3	4	3	3	3	-0.369223	1.14302	0.280948
1	3	1	1	4	3	2	3	3	17	0	1	0	1	2	2	4	5	5	4	2	2	4	3	3	2	-0.185	-1.37456	0.979233
3	3	1	2	3	1	1	2	3	13	1	1	1	0	5	5	5	5	5	5	5	5	5	5	5	5	0.329372	0.373976	0.111785
2	3	2	2	4	1	2	2	1	3	1	1	1	0	5	3	3	3	3	3	3	3	3	3	3	3	0.23747	-0.275631	0.616676
2	3	1	1	3	2	2	2	3	20	1	1	0	0	5	4	4	4	4	4	3	4	5	4	5	4	0.359124	1.14302	1.13916
3	4	1	2	5	1	1	2	4	34	1	1	0	1	3	5	1	5	3	5	5	5	5	3	3	3	-0.610163	-1.29497	0.798629
2	3	1	1	4	2	1	2	5	13	1	1	1	0	5	5	5	5	5	5	5	5	5	5	5	5	-0.198072	-0.0356644	-0.0936722
3	4	1	2	4	1	2	2	3	16	1	1	0	0	4	3	3	3	3	4	3	3	3	3	4	3	0.264445	0.111309	0.423519
2	3	1	1	5	3	2	2	3	23	0	1	1	0	4	4	4	4	4	4	4	4	4	4	4	4	-0.0676435	-0.111553	0.41238
2	4	1	2	4	1	2	2	4	13	1	1	1	0	5	4	4	4	4	4	4	4	5	5	5	4	-0.837816	-0.901965	-0.0600152
1	3	1	1	4	3	1	2	4	23	1	1	1	0	4	4	4	4	4	4	2	2	4	2	4	2	0.45676	0.280526	-0.0688182
2	3	1	1	4	3	2	2	3	16	1	1	0	0	3	2	2	2	3	5	4	4	5	4	5	5	0.533633	-0.261075	0.466223
2	3	2	1	3	3	2	2	3	10	1	1	1	0	5	5	5	5	5	4	4	4	4	5	5	4	-1.20927	1.14302	-0.290971
2	3	2	1	5	3	1	2	3	3	1	1	1	0	4	3	3	3	3	5	3	4	4	3	4	3	0.40079	0.19836	0.250569
1	3	1	1	1	3	1	2	1	31	0	0	1	0	4	1	1	1	1	2	2	2	2	2	3	2	-0.276623	-0.581964	-0.0833909
3	3	2	2	4	1	2	2	4	3	1	0	0	0	5	4	4	4	4	5	5	5	5	5	5	4	0.481685	-0.287526	0.607873
4	3	1	2	3	1	2	3	3	13	1	0	0	0	4	4	4	4	4	4	4	4	4	3	4	4	0.345157	0.280526	-1.00402
3	4	1	2	4	1	1	2	4	7	1	0	0	0	4	4	4	4	4	4	4	4	4	4	4	4	-0.0265961	-0.58902	0.0905167
2	3	2	1	4	3	1	2	2	11	1	0	0	0	4	3	4	4	4	4	4	4	4	2	4	2	0.577896	0.200174	-0.635213
2	4	1	2	4	1	2	2	4	16	1	1	0	0	5	5	5	5	5	4	4	5	4	4	4	4	-0.83349	-0.992549	0.979233
4	3	1	2	3	1	1	2	5	32	1	0	0	0	5	3	5	5	5	5	5	5	5	5	5	3	0.445789	0.683492	-0.135021
2	3	1	1	3	2	1	2	4	13	1	1	0	0	5	4	4	4	4	4	4	3	3	3	5	3	-0.480116	-0.763076	0.125489
3	4	1	2	4	1	1	2	1	7	1	0	0	0	4	4	4	4	4	4	4	4	4	4	4	4	0.0265109	0.210636	-1.00402
2	3	2	1	4	3	2	1	4	20	1	0	0	0	4	4	4	4	4	4	4	3	4	3	4	3	0.687102	-0.895324	0.958359
2	3	1	2	3	1	2	2	3	16	1	0	0	0	5	5	5	5	5	5	4	5	5	5	5	5	0.440983	0.74857	0.799024
4	3	1	2	4	1	1	1	4	13	1	0	0	0	5	4	3	4	3	4	4	4	5	3	5	4	0.46252	0.675493	0.285419
2	3	1	1	4	3	2	2	5	23	1	1	0	0	5	4	4	4	4	4	3	3	5	3	5	3	-0.707233	-0.195025	0.0905167
2	3	1	1	4	2	1	2	4	20	1	1	1	0	4	4	4	4	4	4	4	4	4	4	4	4	0.197645	0.427745	-1.00402
3	4	1	2	4	2	1	2	4	11	1	1	0	0	3	4	3	5	5	5	3	2	4	3	4	5	0.714351	-1.1456	0.272636
2	3	2	1	4	3	2	2	4	16	1	1	1	0	5	5	5	5	5	5	4	4	4	4	4	4	-0.572882	0.684882	-0.816507
3	3	1	2	3	2	2	2	3	4	1	1	1	0	4	5	5	5	5	5	5	5	5	5	5	3	0.271516	0.516296	-0.0797557
4	3	1	2	5	1	1	2	4	27	1	1	1	0	4	4	3	3	3	5	5	5	4	3	3	5	0.702954	0.601927	0.436073
2	3	1	1	4	3	1	2	3	14	1	1	0	0	5	4	4	4	4	5	5	5	5	4	5	4	-0.617935	-0.505406	-0.0595569
2	3	1	1	5	1	2	2	4	20	1	1	1	0	5	5	5	5	5	5	5	5	5	4	5	4	0.0742649	0.208203	-0.816507
2	3	2	1	2	3	2	3	3	23	1	0	0	0	5	3	3	3	3	4	4	4	4	2	4	2	0.585459	-0.667339	0.64153
4	3	1	2	3	1	1	2	3	16	0	0	1	0	4	3	3	3	3	3	3	3	3	3	3	3	0.789863	-0.11397	-0.135479
3	3	2	2	4	1	1	2	3	3	1	0	0	0	4	3	3	3	3	3	3	3	3	3	4	3	0.530064	-0.111567	0.586967
2	4	2	1	3	2	2	3	2	16	1	1	1	0	4	2	3	2	2	4	4	4	4	3	4	3	0.512447	-0.200014	0.953659
2	4	1	2	4	1	1	2	2	24	1	1	1	0	5	4	4	5	4	5	5	5	5	5	5	5	0.241449	0.369077	0.272435
4	2	1	2	4	2	1	2	4	3	1	1	1	0	5	4	4	4	4	4	4	4	4	4	4	4	1.19909	0.280526	-1.00402
1	3	2	1	3	3	2	3	3	19	1	1	0	0	5	4	4	4	4	3	3	3	4	3	5	3	-1.29474	0.514791	0.823283
3	4	2	2	3	1	2	1	3	24	1	1	0	0	4	4	4	4	4	4	4	4	4	4	4	4	0.456193	0.280526	1.13916
4	4	1	2	5	1	2	2	3	13	1	1	1	0	4	3	3	3	3	4	4	4	4	3	4	3	0.564739	-0.287526	0.979233
4	3	1	2	3	1	1	2	3	3	1	0	0	0	5	3	3	3	3	3	3	3	4	4	4	3	0.715545	0.449368	0.280518
2	4	1	1	4	3	1	1	4	27	1	1	1	0	5	5	4	4	4	5	5	5	5	5	5	5	-1.40101	0.588477	-0.816507
2	4	1	1	3	3	2	3	3	19	1	0	0	0	3	4	3	3	3	3	3	3	4	3	5	3	0.483923	-0.270706	0.466022
2	3	2	1	3	3	2	3	3	16	1	1	0	0	4	3	3	4	4	4	4	4	5	4	5	4	0.356482	0.193118	0.64268
2	4	1	1	4	3	2	2	5	23	1	1	0	0	5	4	4	4	4	5	3	3	5	3	5	3	-0.51759	-0.115088	-0.0641177
2	4	2	1	4	3	2	2	2	12	1	1	0	0	4	1	1	1	1	4	4	4	4	2	4	2	0.326919	-0.670575	1.13916
1	3	2	1	3	3	2	2	3	16	1	1	0	0	4	4	3	3	4	3	3	3	3	3	4	3	0.15821	-0.114674	0.823283
2	3	2	1	4	3	2	3	4	23	1	0	0	0	4	4	4	4	4	4	4	4	4	4	4	4	0.18696	-0.272453	-0.250112
2	4	1	1	4	3	1	2	2	23	1	1	1	0	2	4	4	4	4	2	4	4	4	4	4	4	0.358408	-0.345377	-0.250112
2	4	1	1	4	3	2	2	4	23	1	1	0	0	4	5	5	5	5	5	5	5	5	5	5	5	-0.22025	-0.428033	0.118777
2	4	1	1	3	1	1	2	2	29	1	1	0	0	3	3	3	3	3	4	3	4	3	2	2	1	-0.0829396	-1.36651	-0.0595569
2	3	2	1	3	3	2	2	2	11	1	1	1	0	5	5	5	5	5	5	5	5	5	5	5	5	-0.244416	-0.111041	-1.00402
2	3	2	1	5	3	1	2	5	11	1	0	0	0	5	5	5	5	5	5	5	5	5	5	5	5	-0.233359	-0.102022	0.0733841
2	3	2	1	3	3	2	2	3	11	1	1	1	0	5	2	2	2	2	5	4	4	5	3	5	3	0.532265	-0.581964	-1.00402
2	4	1	1	3	1	1	1	3	24	1	1	1	0	4	3	3	3	3	4	3	4	3	3	4	3	0.202229	-0.91052	1.13916
2	3	1	1	3	3	2	3	3	11	0	1	0	0	5	4	4	4	4	4	4	4	4	4	5	3	-0.366058	-1.06495	0.306293
2	3	1	1	3	3	2	2	2	8	1	1	0	0	5	4	4	4	4	4	4	4	4	4	4	4	0.117954	-0.581964	0.979233
4	4	1	2	3	1	2	2	4	29	1	1	1	0	4	3	3	3	3	4	4	4	4	4	4	4	0.346159	0.201806	0.227077
2	4	2	1	4	3	2	2	3	19	1	0	0	0	4	3	3	3	3	5	5	4	4	4	5	4	0.109722	0.0309277	0.231057
3	3	1	2	4	1	1	2	2	29	1	1	0	0	4	3	3	3	3	3	3	3	3	3	3	3	0.545196	-0.981083	1.13916
3	3	1	2	5	1	1	2	4	3	1	1	1	0	5	5	5	5	5	3	3	3	5	5	5	3	-0.908858	1.14302	-1.00402
2	3	1	1	3	3	1	1	4	30	0	1	0	0	5	5	5	5	5	5	3	3	4	4	5	5	-1.24606	-1.44445	0.460927
2	4	1	1	3	3	1	2	4	27	1	1	1	0	5	4	4	4	4	4	4	4	4	4	4	4	0.240254	0.127852	-0.0600152
2	3	2	1	3	3	2	3	3	27	1	1	0	0	4	3	3	3	3	5	3	4	5	4	5	3	-0.685431	-0.503231	-0.276282
2	3	1	1	4	3	1	2	4	26	1	1	0	0	4	4	4	4	4	5	4	4	5	4	4	4	0.288532	0.587084	-0.290971
2	3	2	1	3	3	2	2	4	24	1	1	0	0	5	5	5	5	5	5	5	5	5	5	5	3	1.15667	0.776254	-0.480578
3	3	1	2	3	1	2	2	4	29	0	1	0	0	4	4	4	4	4	5	5	5	5	5	5	5	-0.869832	-0.503791	1.13916
3	3	1	2	3	2	2	2	4	13	1	1	1	0	4	3	3	4	4	4	4	4	4	4	4	4	-0.647636	-0.828486	0.0453243
2	4	1	1	4	3	2	2	3	12	1	1	1	0	5	4	3	3	3	5	4	4	5	4	4	4	0.0181324	-0.193103	0.64268
3	3	2	2	3	2	2	2	3	13	1	1	0	0	3	3	2	3	3	4	3	4	4	4	4	3	-0.33904	-0.504635	-0.816507
2	4	1	1	4	3	1	2	4	7	1	1	0	0	4	4	4	4	4	4	4	3	4	3	4	3	0.359758	-0.665851	-0.446064
2	4	2	1	3	3	1	1	1	32	1	1	0	0	4	5	5	5	5	5	5	1	5	4	5	4	-0.208749	-0.915255	0.80261
2	3	2	1	4	3	1	2	3	27	1	1	0	0	5	4	3	3	3	4	5	4	5	3	5	3	0.0242513	-0.581964	0.280124
4	3	1	2	3	1	2	2	5	29	0	0	0	1	5	5	5	5	5	5	5	5	5	5	5	5	-1.58461	-1.39564	0.824598
3	3	1	2	3	3	1	1	3	32	1	1	1	0	5	3	2	3	2	3	3	2	3	4	4	3	0.0793497	-0.581964	0.0920607
2	4	1	1	3	3	2	2	3	29	1	1	0	0	4	3	3	3	3	5	4	3	4	3	3	3	-0.00662113	0.280526	-0.286134
3	3	1	1	4	1	1	2	3	30	1	1	0	0	4	4	4	4	4	4	4	4	4	4	4	4	1.05259	0.280526	-0.635213
2	3	1	1	4	3	1	3	3	7	1	1	0	0	4	4	3	4	4	4	4	4	4	3	5	4	0.760493	0.208908	-0.635213
3	4	1	2	3	1	2	2	3	29	1	1	0	0	4	3	3	3	3	4	4	4	4	3	4	4	0.239939	0.926047	0.621481
2	3	2	2	4	2	2	3	3	13	1	1	1	0	3	3	3	3	3	3	3	3	3	3	4	4	0.543319	-0.581964	0.297747
2	3	2	1	4	3	2	3	4	11	1	1	0	0	4	3	3	3	3	3	3	3	3	3	3	3	-0.212105	-0.581964	-1.00402
4	3	1	1	5	1	2	2	1	20	1	0	0	0	2	3	3	3	3	3	3	3	3	3	3	3	0.290958	-0.581964	0.0915702
5	2	1	2	3	1	2	2	3	20	1	0	0	0	3	3	3	3	3	3	3	3	3	3	3	3	0.246605	-0.667753	0.427728
4	3	1	2	3	1	1	2	4	11	1	0	0	0	5	5	5	5	5	5	5	5	5	5	5	5	-0.831922	-0.428334	-0.256457
2	3	2	1	3	3	2	3	2	27	1	1	0	0	4	4	4	4	4	4	4	4	4	4	4	4	0.56898	-0.581964	0.466223
2	3	2	1	4	2	1	3	4	20	1	1	0	0	5	5	5	5	5	4	4	4	5	5	5	3	-1.08458	-0.652752	-0.446064
1	3	1	1	2	3	1	2	4	18	0	0	1	0	4	5	2	2	2	5	2	2	5	2	2	2	-0.727212	0.901872	0.488045
2	3	2	1	4	3	2	2	4	11	0	1	0	0	4	3	3	4	4	5	5	5	5	5	5	1	-0.13681	1.07069	-0.0558052
2	3	1	1	3	3	1	2	4	18	1	1	0	0	5	5	5	5	5	5	4	4	4	4	4	4	-1.00314	-0.734583	-0.0641177
2	3	2	1	4	3	1	3	4	20	1	0	1	0	4	5	5	5	5	3	2	3	4	3	4	4	-1.39529	0.516296	-0.259979
1	3	2	1	3	3	1	2	3	24	1	1	1	0	4	4	4	4	4	4	3	3	4	3	4	3	0.994827	-0.0239877	-0.620065
2	3	2	2	5	1	1	2	5	16	1	1	1	0	5	4	4	4	4	4	4	4	4	4	4	4	-0.327643	0.280526	-1.00402
4	3	1	2	4	1	1	2	1	3	1	1	1	1	4	3	3	4	3	3	3	2	3	3	3	3	0.712012	0.917235	-0.274631
2	3	1	1	3	3	1	2	4	4	1	0	1	0	4	4	4	4	4	4	3	3	4	2	4	2	0.172966	0.0483008	0.125489
2	3	1	1	4	3	2	2	4	10	0	1	0	0	4	4	3	3	4	4	3	3	4	2	2	2	-0.201953	0.59596	-0.438771
2	2	1	1	3	3	1	4	3	16	1	1	1	0	4	4	4	4	4	4	4	4	4	4	4	4	-0.722278	-0.581964	-1.00402
1	3	1	1	4	3	1	1	3	31	1	1	0	0	4	3	3	3	3	3	3	3	3	3	3	3	-0.875726	-0.581964	-0.0600152
2	3	1	1	3	3	1	2	3	11	1	1	0	0	5	5	4	5	4	5	1	1	5	1	5	1	0.245478	0.208203	-1.00402
1	3	1	1	5	3	1	2	4	23	1	1	1	0	5	5	5	5	5	5	5	5	5	5	5	3	-0.533034	0.19515	-0.446064
5	1	2	4	1	2	1	4	1	22	1	1	1	1	1	1	1	1	1	1	1	1	1	1	1	1	-0.0159378	-2.30694	1.13916
1	3	2	1	3	3	1	3	3	11	1	1	0	0	4	3	3	4	3	5	5	5	5	5	5	4	0.131731	-0.436936	0.125489
2	3	1	1	3	3	1	2	4	18	1	1	1	0	4	4	4	4	4	4	4	4	4	4	4	4	0.372671	-0.114674	-1.00402
2	3	1	1	3	3	1	2	3	32	0	0	0	1	3	3	3	3	3	5	4	4	4	4	3	4	-0.660982	-0.920173	1.13916
1	3	1	1	3	3	1	2	4	19	1	1	0	0	5	4	4	4	4	4	4	3	5	3	5	2	-0.408327	0.0472694	0.616877
3	4	1	2	5	1	1	2	5	13	1	1	1	0	5	5	5	5	5	5	3	5	5	5	5	4	-0.674589	-1.78493	0.95741
2	3	1	1	3	3	1	2	5	34	1	1	1	0	5	5	5	5	5	5	5	5	5	5	5	5	-0.533034	-2.30694	-1.00402
2	3	1	1	3	3	1	2	4	26	1	1	0	0	2	3	3	4	3	4	4	4	4	4	4	3	-0.0638607	0.0483489	-0.437751
2	3	2	1	5	3	1	2	5	19	1	1	1	0	5	5	5	5	5	5	5	5	5	5	5	5	-0.751036	1.14302	-1.00402
2	2	1	1	4	3	1	2	4	20	1	0	0	0	4	4	4	4	4	4	3	4	4	3	4	4	0.487066	-0.108277	-0.816507
2	3	1	1	4	3	1	2	5	11	1	1	1	0	5	5	5	5	5	5	5	5	5	5	5	5	-0.198477	1.14302	-1.00402
1	3	1	1	3	3	1	2	3	10	1	1	0	0	4	4	4	4	4	4	4	3	4	4	4	4	-0.831922	-0.512074	0.125489
1	3	1	1	3	3	1	2	4	26	1	1	1	0	4	4	4	4	4	4	4	4	4	4	4	4	1.70571	0.0635576	-0.816507
2	3	1	1	3	3	1	2	2	10	1	1	1	0	4	3	3	3	3	3	2	1	2	1	3	2	-0.259132	1.14302	0.789626
2	3	1	1	4	3	2	2	3	24	1	1	1	0	5	4	4	4	4	4	4	4	4	4	4	4	0.0824969	0.603703	0.488045
2	3	1	1	3	3	1	2	4	19	1	1	1	0	5	5	3	4	4	4	4	4	4	3	4	3	-1.15968	0.847874	-0.438771
2	3	1	1	3	3	1	2	2	20	1	0	0	0	3	3	2	4	4	3	2	2	4	3	4	3	-0.566713	-0.477236	0.616877
2	3	1	1	4	3	1	2	4	11	1	1	0	0	4	4	2	4	3	3	3	3	4	3	4	3	0.330326	-0.895263	0.306293
1	3	1	1	3	3	1	1	3	26	1	1	1	0	4	3	3	3	3	5	4	4	5	1	5	2	0.709026	-0.0359102	0.280124
1	3	1	1	4	3	1	2	3	18	1	1	1	0	5	4	4	4	4	5	5	5	5	5	5	4	-0.692252	0.99837	-0.472723
2	3	1	1	4	3	1	2	4	10	1	1	1	0	5	4	4	4	4	4	4	3	4	3	5	4	0.101561	0.36842	0.125489
1	3	1	1	4	3	1	2	4	20	1	1	0	0	5	5	5	5	5	4	4	4	4	4	5	4	-1.05989	0.276733	-0.26526
1	3	2	1	4	3	1	3	1	26	1	1	0	0	4	3	3	3	3	4	2	2	3	3	4	3	-0.882878	-0.0328339	0.983213
1	3	1	1	3	3	1	2	3	4	1	1	1	0	4	3	3	3	3	3	3	3	3	3	3	3	0.203742	-0.0328339	-0.330882
2	4	2	1	3	3	2	1	3	23	0	1	0	0	4	3	3	3	3	3	4	3	3	3	4	3	0.326919	-0.513591	0.488045
2	3	2	1	3	3	1	3	3	19	1	1	1	0	4	3	3	3	3	4	4	4	5	3	4	2	0.0350455	-0.828486	0.277074
1	3	1	1	4	3	1	2	3	26	1	1	1	0	4	4	4	4	4	4	4	3	4	3	4	3	-0.11095	0.280526	0.125489
2	3	2	1	3	3	1	2	4	27	1	1	1	0	5	4	4	4	4	4	4	4	4	4	5	4	-0.450385	0.280526	-1.00402
2	3	1	1	5	3	1	2	1	7	1	1	1	1	4	5	5	5	5	5	5	4	5	4	5	5	1.29392	1.14302	-0.822728
2	3	1	1	3	3	1	2	4	18	1	1	0	0	5	5	4	5	4	5	3	3	4	3	5	3	-0.393339	-0.909061	-0.0641177
2	3	1	1	5	3	1	2	5	7	1	0	1	1	5	5	3	5	5	5	5	4	3	3	3	3	0.377796	-0.109684	-0.0715143
2	3	1	2	4	1	2	2	3	13	1	1	1	1	4	4	4	4	4	4	4	4	4	4	4	4	-0.583852	-0.0328339	-0.505923
2	3	1	1	4	3	1	2	4	20	1	0	0	0	4	4	4	4	4	4	4	4	4	4	4	4	0.893391	-0.825404	-0.0641177
3	4	1	2	3	2	1	2	4	11	1	1	1	0	4	4	4	4	4	4	4	4	4	4	4	4	0.456193	0.280526	1.13916
2	3	1	1	3	3	2	2	4	16	1	1	1	0	4	4	3	3	3	4	4	4	4	3	4	4	-0.363404	-1.13602	0.466022
2	3	1	1	3	3	1	2	2	16	1	1	1	0	2	3	3	3	3	3	3	3	2	2	2	2	0.454752	-0.507068	-0.635213
2	3	1	1	4	3	1	2	3	23	1	1	1	0	5	3	3	3	3	3	3	3	3	3	3	3	-0.023703	-0.0478056	0.298439
1	3	1	1	4	3	1	2	3	16	1	1	0	0	5	5	5	5	5	5	4	4	5	1	4	2	-1.04536	0.51796	-0.635213
2	3	1	1	2	3	1	3	4	20	0	1	0	0	5	5	5	4	4	5	5	2	5	3	5	3	-0.0695833	-1.1591	0.64268
2	3	1	1	4	3	1	2	4	10	1	1	0	0	4	4	3	4	3	3	3	3	4	3	4	3	-0.591299	-0.344466	0.486896
2	3	1	1	4	3	1	2	4	13	0	1	0	0	4	4	4	4	4	5	5	4	4	4	4	4	-0.869901	-0.522324	0.30053
2	3	2	1	3	3	1	2	2	27	0	1	0	0	2	3	3	3	3	4	4	4	4	4	4	4	-1.15428	-0.912168	0.466022
2	3	1	1	4	3	1	2	4	11	1	1	0	0	4	4	4	4	4	4	4	4	4	4	4	4	0.0908626	0.280526	-1.00402
2	3	2	1	5	3	1	1	1	26	1	1	1	0	5	5	4	5	5	5	5	5	4	1	4	2	1.57817	-0.906565	-0.446064
2	3	2	1	5	3	2	3	5	11	1	1	1	1	5	5	5	5	5	5	5	5	5	5	5	5	-0.0945903	1.14302	-1.00402
2	4	2	1	3	3	2	2	4	27	1	1	0	0	5	4	4	4	4	1	1	1	1	1	5	1	-0.259275	1.14302	0.620657
2	3	1	1	4	3	1	2	4	31	1	1	1	0	4	4	4	4	4	4	4	4	4	4	4	4	0.372464	0.109349	-0.247531
3	4	1	2	4	1	2	2	4	16	1	1	0	0	4	4	4	4	4	5	5	5	5	5	5	5	0.615535	-0.287526	0.488045
2	3	2	1	4	3	2	3	3	9	1	1	1	0	4	3	4	4	4	4	4	4	4	4	4	4	0.467402	0.280526	-0.446064
1	3	2	1	3	3	1	2	3	3	1	1	0	0	4	3	3	3	3	5	5	3	4	4	4	4	0.868189	1.00324	-0.635213
2	3	1	1	2	3	1	2	3	3	1	1	0	0	4	3	3	3	3	4	4	4	5	2	5	5	-0.144325	-0.882751	0.949556
1	3	2	1	3	3	2	2	5	32	1	1	1	0	5	5	5	5	5	5	5	5	5	5	5	5	0.868189	1.00324	-1.00402
1	3	2	1	3	3	2	1	4	32	1	1	1	0	5	4	4	4	4	5	5	5	5	5	5	4	-0.0862712	0.280526	-1.00402
3	4	1	2	5	1	1	2	4	26	1	1	1	0	4	3	3	3	3	4	4	4	4	3	4	3	0.138028	0.116818	1.13916
2	3	2	1	3	3	1	3	3	26	1	1	1	0	4	3	3	4	4	4	4	4	4	4	4	4	0.0483911	0.0387838	-0.0620267
2	3	2	1	3	3	1	2	2	12	1	1	0	0	5	3	3	3	3	4	2	2	5	3	5	3	-0.203069	0.131356	0.793606
1	3	1	1	5	3	1	2	4	12	1	1	0	0	4	4	4	4	4	4	4	4	4	4	4	4	-0.176957	0.280526	0.280124
2	3	2	1	4	3	1	2	4	9	1	1	0	1	4	3	4	4	2	3	4	4	4	4	2	2	-0.340519	-0.200186	0.0201146
2	3	2	1	4	3	2	2	4	23	1	1	1	0	5	4	4	4	4	5	5	5	5	4	5	4	-0.835427	0.191915	-0.816507
1	3	2	1	4	3	1	3	3	19	1	0	0	0	3	3	2	3	3	3	3	2	4	3	3	3	-0.133837	-0.665531	-0.478487
2	3	1	1	4	3	2	2	5	29	1	1	1	0	5	5	5	5	5	5	5	5	5	5	5	5	-1.13356	0.516296	-1.00402
2	3	1	1	4	3	2	2	5	1	1	1	1	0	4	3	3	3	3	4	3	3	4	3	4	3	0.63171	-0.492655	0.120789
2	3	2	1	3	3	2	3	3	24	1	0	0	0	4	3	3	3	3	5	4	3	5	2	4	2	0.61565	-0.976908	-0.260559
3	3	1	2	5	1	1	2	5	3	1	0	0	0	5	5	5	5	5	5	5	5	5	5	5	5	-0.310595	-1.98497	-0.656577
4	3	1	2	4	1	2	2	3	27	1	1	1	0	4	3	4	4	4	4	4	4	4	3	5	4	0.10088	1.14302	-1.00402
2	3	1	1	4	3	1	2	3	32	1	0	0	0	5	3	4	3	4	4	4	4	5	5	5	3	-0.746452	0.0521405	-1.00402
2	3	2	1	4	3	1	1	3	32	1	1	1	1	5	5	5	5	5	5	5	5	5	3	5	3	-0.673914	0.35883	0.125489
2	3	2	1	3	3	1	3	4	26	1	1	1	0	4	4	3	5	5	4	4	4	5	3	5	5	-0.511291	-0.360666	0.125489
2	3	1	1	5	3	1	2	2	18	1	1	0	0	5	2	2	2	2	5	5	5	5	4	5	1	0.412504	1.14302	0.983213
2	3	1	1	4	3	1	2	4	32	1	1	0	0	4	4	3	4	4	4	3	3	4	3	4	2	-1.00163	0.923473	0.643304
2	3	2	1	5	2	2	1	3	13	1	1	0	0	5	5	5	5	5	5	4	4	4	4	5	4	-0.127376	-0.749737	0.979233
2	3	1	1	3	3	1	2	2	32	0	1	0	0	3	3	3	3	3	4	3	3	3	2	2	2	-0.14886	-0.098884	0.95741
2	3	2	1	5	3	1	3	4	3	1	1	1	0	4	4	3	5	5	5	5	5	5	5	5	5	0.393753	1.14302	-1.00402
2	3	2	1	5	2	1	1	4	13	1	1	0	0	5	4	4	4	4	5	5	4	5	4	5	3	-0.484144	-0.11389	-0.0641177
2	3	2	1	5	3	2	2	2	32	1	1	1	0	5	5	5	5	5	5	5	5	4	3	5	3	-0.606951	-0.420977	0.280124
2	3	2	1	4	3	2	3	3	18	1	0	0	0	4	3	3	3	3	4	4	4	4	4	4	4	0.176228	-0.194496	0.983213
3	4	1	2	4	1	1	2	4	11	1	1	0	0	4	4	4	4	4	4	4	4	4	4	4	4	-0.407767	-0.581964	1.13916
2	3	1	1	4	3	2	1	3	4	1	0	0	0	5	4	4	4	4	5	5	5	5	3	5	3	-0.113289	0.208203	-0.284137
2	4	2	1	4	1	2	1	4	18	1	1	1	0	5	4	4	4	4	5	4	4	5	5	5	4	-0.229918	-0.18775	-0.660557
3	3	1	2	3	2	2	1	3	3	1	1	1	0	4	4	4	4	4	5	5	5	5	5	5	5	-0.148183	0.114385	0.596003
2	3	2	1	3	3	2	3	3	17	1	0	0	0	4	4	3	4	4	4	4	4	4	4	4	4	-0.400435	-0.512074	0.983213
2	4	2	2	4	2	2	2	4	16	0	1	0	0	4	4	4	4	4	4	4	4	4	4	4	4	0.864721	0.51876	0.613125
3	1	2	2	1	3	1	3	1	26	1	1	1	1	4	5	5	5	5	5	5	5	5	5	5	5	0.503932	1.14302	-0.143367
3	2	2	2	2	2	2	1	2	12	0	1	0	0	2	3	1	2	1	2	2	2	2	2	2	2	-0.260665	-0.741223	-0.323028
2	3	2	1	4	3	2	3	4	27	1	1	0	0	4	3	3	4	4	4	4	4	4	4	5	4	-0.0749891	-0.585136	1.13916
3	4	1	2	3	1	2	2	3	24	1	1	0	0	5	4	4	4	5	5	5	5	5	3	4	3	0.406684	0.355084	1.13916
2	4	1	1	4	1	1	2	4	11	1	1	0	0	5	5	5	5	5	5	3	4	5	4	5	4	-0.353135	0.76058	-0.635213
2	3	1	1	3	1	1	2	2	3	1	1	0	0	5	4	4	4	4	5	4	4	4	4	5	4	-0.128921	0.047802	-0.135479
4	3	1	2	3	1	2	2	4	11	1	1	1	0	3	4	3	3	3	4	4	4	4	3	3	3	-0.112899	0.113266	0.983213
4	2	2	2	3	3	1	3	4	26	1	0	0	0	5	4	4	4	4	4	4	4	4	4	4	4	0.0299566	0.280526	-1.00402
3	2	2	1	3	2	2	1	3	1	1	1	0	0	2	4	4	4	4	4	4	4	4	4	4	3	0.438342	0.352617	1.13916
4	4	1	2	3	1	2	2	4	13	1	1	0	0	3	3	3	3	3	3	3	3	3	3	3	3	0.687506	1.14302	1.13916
3	4	1	2	4	1	2	2	3	11	1	1	0	0	4	4	4	4	4	4	4	4	4	4	4	4	0.412389	-0.0215584	-0.0896919
2	4	1	1	4	1	1	2	4	19	1	1	0	0	5	5	5	5	5	5	4	4	5	4	5	5	-0.155981	-1.05606	0.436073
2	3	2	1	4	3	1	2	4	32	1	1	1	0	4	4	4	4	4	5	5	5	5	5	5	5	-0.581212	0.280526	-1.00402
2	3	2	2	4	3	1	1	3	3	1	1	1	1	3	3	3	3	3	4	4	4	4	4	4	4	0.127885	0.201792	-0.814874
1	3	1	1	4	3	2	2	4	23	1	0	0	0	5	5	5	5	5	5	5	5	5	2	5	2	-0.894993	-0.286122	-0.253757
4	2	1	2	3	2	2	2	3	16	1	1	1	0	3	3	3	3	3	3	3	3	3	3	3	3	-0.969039	0.516296	-0.430916
4	3	1	2	4	1	1	2	3	3	0	1	0	0	3	3	3	3	3	3	3	3	3	3	3	3	-0.564504	-0.344676	1.13916
2	3	2	1	4	3	2	3	3	11	1	1	0	0	5	3	3	4	4	3	3	3	4	4	5	3	-0.0148531	0.531381	-0.102018
2	4	1	1	4	3	1	2	4	6	1	1	0	0	4	4	5	3	3	4	3	4	4	4	5	4	-0.10169	-0.255398	0.27132
2	3	2	1	3	3	1	2	2	3	1	1	0	0	2	4	4	4	4	4	4	4	4	4	4	4	-0.20435	-0.434745	-0.10533
2	4	1	1	4	3	2	2	3	34	1	1	0	0	5	4	4	4	4	4	4	4	3	3	4	3	-0.746452	-1.30734	0.823283
2	3	2	1	3	3	2	2	3	18	1	1	1	0	3	2	4	2	4	4	4	3	2	4	3	4	-0.587015	-1.38707	-0.439262
2	3	1	1	4	3	1	2	3	12	1	1	1	0	2	4	4	4	4	4	4	4	4	4	4	3	0.279359	-0.274945	0.451924
2	4	1	2	3	1	1	2	4	7	1	1	0	0	5	4	4	4	4	4	4	4	4	4	4	3	-0.505585	-0.895373	0.793728
2	4	1	4	5	2	1	4	5	12	1	1	1	1	5	1	1	1	1	5	5	5	5	5	5	5	-0.533034	-2.30694	-1.00402
3	4	1	2	3	1	1	2	3	4	1	1	1	0	5	3	3	3	3	3	3	3	3	3	3	3	-0.461593	-0.581964	1.13916
3	3	2	2	4	2	1	2	4	3	1	1	0	0	4	3	3	3	3	3	3	3	3	3	3	3	-0.687114	-0.195025	0.423976
2	4	1	1	5	1	1	2	2	31	1	1	0	0	4	5	5	5	5	5	5	5	5	4	4	4	-0.155236	0.293092	0.773055
2	3	1	1	1	2	1	1	1	13	1	1	0	0	5	3	3	3	3	3	3	3	3	3	5	3	-1.57287	-0.0475948	0.668648
2	4	1	1	3	3	2	2	3	34	1	1	0	0	4	2	2	2	2	4	3	3	3	3	3	3	0.571731	-0.670575	0.440054
3	4	1	2	4	2	2	2	4	16	1	1	0	0	5	4	4	4	4	5	4	4	4	4	4	4	0.154469	0.199373	-0.446064
3	3	1	2	3	1	1	2	4	13	1	1	1	0	3	4	4	4	4	4	4	4	4	4	4	4	0.0960463	0.747816	0.462242
2	3	1	1	2	2	2	2	4	1	1	0	0	0	2	2	2	1	2	1	2	1	1	3	2	3	-1.50113	0.678744	-0.290591
2	4	1	1	4	3	1	2	3	1	1	1	0	0	5	1	1	1	1	5	5	5	5	2	5	4	-0.17215	-0.73593	0.953659
2	2	2	2	5	2	2	3	5	26	0	0	1	0	3	1	1	1	1	4	4	4	5	5	5	5	-1.57205	0.0458854	-1.00402
2	4	1	1	4	3	1	2	4	23	1	1	0	0	5	4	4	4	4	4	4	4	5	4	5	4	-1.15969	-0.669341	0.280124
3	4	1	2	5	2	1	2	5	11	1	1	1	0	5	5	5	5	5	5	5	5	5	5	5	5	-0.534155	1.14302	-1.00402
2	3	2	2	2	2	1	3	3	13	1	1	1	0	4	3	3	3	3	4	4	4	4	4	4	4	0.644127	0.280526	0.209464
2	4	2	1	3	1	2	1	4	11	0	1	1	0	4	4	4	4	4	5	3	4	5	4	5	4	0.169586	0.111534	1.13916
2	4	2	1	4	3	2	2	3	27	1	1	0	0	4	4	3	3	3	4	4	4	4	4	4	4	0.678894	0.828985	0.275881
2	3	1	2	3	2	2	2	3	13	1	1	1	0	3	3	3	3	3	5	3	3	3	3	4	3	0.778134	-0.501583	0.609023
2	3	1	1	4	2	2	2	4	33	1	1	1	1	5	5	5	5	5	5	5	5	5	5	5	5	0.872172	1.14302	-1.00402
2	3	1	1	2	3	2	2	2	29	1	1	0	0	4	4	4	4	4	4	4	4	4	3	4	4	0.0499592	-0.346193	0.488045
2	4	1	1	4	3	1	2	4	16	1	1	1	0	5	4	4	4	4	5	5	5	5	5	5	5	-0.312433	-0.434804	0.121737
2	4	1	1	3	3	1	1	4	7	0	0	0	1	4	4	4	4	4	5	4	4	4	3	4	4	0.239118	-0.441584	0.488045
2	3	1	1	4	3	2	2	4	34	1	1	1	0	5	4	3	3	3	5	5	4	4	3	5	4	0.145454	-0.276191	-0.465431
2	3	1	2	4	1	1	2	3	13	1	1	1	0	4	4	4	4	4	5	4	4	4	4	4	4	-0.418617	0.280526	-1.00402
2	4	1	1	3	3	1	2	4	7	1	1	1	0	4	4	4	4	4	4	3	4	4	4	5	4	0.342791	-0.0240219	-0.465431
2	4	1	2	5	1	1	1	5	13	1	1	1	1	4	3	3	3	3	4	4	4	4	4	3	4	-0.27191	-0.274172	-0.286134
3	4	1	2	4	1	1	2	2	12	0	1	0	0	2	3	3	3	3	3	3	3	3	3	3	3	0.0013791	-0.895209	-0.816507
2	4	2	1	3	3	2	3	3	27	1	1	0	0	4	4	4	4	3	3	3	4	4	3	4	3	0.115596	-0.655603	0.451924
2	3	1	1	2	2	2	1	1	13	1	1	1	0	5	3	3	3	3	3	3	3	4	4	3	2	0.365018	-1.04762	0.596003
3	4	1	2	4	1	1	2	3	2	1	1	0	0	4	3	3	3	3	4	4	4	5	4	5	4	0.608073	-0.747904	0.435583
3	3	1	2	4	1	1	2	4	3	0	1	0	0	4	2	2	2	2	5	5	5	5	5	5	5	-1.2061	0.836101	0.777265
2	3	2	1	5	3	2	3	4	26	1	1	0	0	2	5	3	5	5	5	5	5	5	5	5	5	0.191636	1.07069	-1.00402
3	3	1	2	4	1	1	2	3	8	1	1	1	0	3	4	4	4	4	5	5	5	4	3	5	4	0.651876	0.910839	0.979233
3	4	1	2	4	1	2	1	4	4	1	1	1	0	5	5	5	5	5	4	3	4	5	4	5	4	0.10306	0.276218	0.793728
2	4	2	1	4	3	1	2	2	7	1	1	0	0	4	4	4	4	4	5	5	5	5	3	4	4	-0.314096	-0.195025	-0.620065
2	3	1	1	3	3	2	3	4	16	1	0	1	0	4	4	4	4	4	5	4	4	4	3	5	4	0.0632771	0.208203	-0.253267
2	4	1	1	4	1	1	2	3	2	1	1	0	0	3	4	4	4	4	5	3	4	5	4	4	2	0.491621	-2.00061	1.13916
2	3	1	1	4	3	2	4	3	34	1	1	0	0	4	3	2	4	4	4	3	3	3	2	4	3	0.370723	0.0342044	0.647975
2	3	2	1	4	3	1	3	3	11	1	1	1	0	4	3	3	3	3	4	4	4	4	4	4	4	0.860669	-1.71174	0.487845
2	3	1	1	4	3	2	2	4	2	1	1	0	0	5	4	4	4	4	5	5	5	5	5	5	5	-1.22475	-0.503334	0.125489
2	4	1	2	4	1	2	1	4	20	1	1	1	0	4	4	4	4	4	3	3	3	4	3	4	3	0.724956	-0.676651	0.647975
2	4	1	2	2	3	2	2	3	2	1	1	0	0	3	2	2	2	2	4	2	3	3	3	3	3	0.456193	-1.5407	0.616877
2	3	2	1	4	3	2	2	3	14	1	1	0	0	4	4	4	4	4	4	4	4	4	4	5	4	-0.135895	0.030703	0.306293
3	4	1	2	5	1	2	2	4	8	1	1	1	0	3	4	4	4	2	4	4	3	3	3	4	3	-0.356358	-0.678215	-0.438313
2	4	1	1	5	3	1	2	4	7	1	1	1	0	5	5	5	5	5	5	3	3	5	5	5	5	0.118582	-1.39381	0.125489
4	3	1	2	3	1	2	2	3	11	1	1	0	0	4	3	3	3	3	3	3	3	3	3	3	3	-0.544875	-0.581964	0.668648
3	3	1	2	4	2	2	2	4	30	1	1	0	0	4	4	4	4	4	4	3	3	4	3	4	4	-0.121038	0.516296	0.241766
2	4	1	1	4	1	1	1	4	16	0	1	0	0	5	3	3	3	3	5	3	3	4	4	5	4	0.585077	0.202937	0.983213
4	4	1	2	4	1	2	2	4	24	1	1	1	0	4	4	4	4	4	4	4	4	4	4	4	4	-0.955302	-0.739192	0.602188
1	3	2	1	3	3	1	2	3	27	0	1	0	0	4	3	3	3	3	4	3	3	4	3	4	3	0.0104812	-0.581964	1.13916
2	4	1	2	3	3	1	2	3	1	1	1	0	0	4	3	3	3	3	3	3	3	3	3	3	3	0.408633	-0.434745	-0.822728
1	3	1	1	4	3	2	3	4	17	1	1	0	0	4	4	4	4	4	4	3	4	4	2	4	4	-0.295237	-0.756948	-0.249622
2	3	2	1	4	2	1	3	3	33	1	0	1	1	4	4	4	4	4	4	4	4	4	4	4	4	-0.073421	0.280526	1.13916
2	3	1	1	4	3	2	2	3	1	1	1	0	0	3	3	3	3	3	4	3	3	4	3	3	3	0.0104812	-0.348077	-0.0757307
2	4	2	2	4	3	1	1	4	22	1	0	0	1	5	5	5	5	5	4	4	3	3	3	3	3	0.475933	0.361608	-0.26526
3	3	1	2	3	2	2	1	3	1	0	1	1	0	3	3	2	3	3	5	5	5	3	2	2	3	-0.267376	-0.667837	0.983213
2	4	1	2	4	3	2	2	4	1	1	1	0	0	4	3	3	3	3	3	3	3	3	3	3	3	-0.198369	0.208203	-0.635213
2	3	1	1	4	3	2	2	4	18	1	1	1	0	5	3	3	4	4	4	4	4	5	4	5	5	-0.721112	0.20764	-1.00402
2	4	1	1	3	3	1	1	4	2	1	1	1	0	4	4	4	5	5	4	4	3	3	4	4	3	0.487404	0.126363	-0.661872
2	4	1	1	4	3	2	2	5	16	1	1	0	0	5	4	4	4	4	5	3	3	5	5	5	5	-1.8939	-0.0302602	-0.668094
2	3	1	1	4	2	2	1	2	4	1	1	1	0	5	4	3	4	4	5	5	5	5	3	5	4	0.530064	-1.15356	1.13916
2	3	1	1	3	3	1	1	4	34	1	1	1	1	5	5	4	4	4	4	3	3	3	2	5	1	-0.522746	-1.46007	0.776807
2	3	1	1	4	3	1	2	4	19	1	1	1	0	5	1	1	1	1	4	4	3	4	3	3	3	-0.0949067	-0.975732	-0.250313
2	3	2	1	5	3	1	3	3	24	1	0	0	0	5	4	5	5	4	5	5	4	5	4	5	2	-0.821691	-1.19588	0.466223
2	4	1	2	4	1	2	1	3	32	1	0	0	0	5	3	3	3	3	4	4	4	3	3	4	3	0.106076	-1.67908	-0.277836
2	3	1	1	4	3	1	2	4	2	1	0	0	0	4	4	3	3	3	4	5	4	3	4	3	4	0.166273	-0.0425074	0.421044
2	4	1	1	4	3	1	2	3	2	1	1	0	0	4	3	4	4	4	4	4	4	4	4	4	4	-0.217998	0.829656	-0.0620267
2	3	1	1	3	3	2	2	2	19	0	1	0	0	2	4	3	3	2	5	3	3	4	3	4	3	0.530064	-0.741087	0.64268
2	4	2	1	4	3	2	2	4	2	1	1	0	0	4	1	1	1	1	5	4	4	5	5	5	5	0.737347	-0.441601	0.828579
2	4	2	1	5	3	1	2	3	2	1	1	1	0	4	3	3	4	3	4	4	4	4	4	4	4	0.785788	-0.126569	0.117144
3	4	1	2	4	1	1	2	4	18	0	1	0	0	3	3	3	3	3	4	4	4	3	3	3	3	0.0839548	-0.738515	0.436073
2	4	1	1	4	2	1	1	2	13	1	0	1	0	4	3	3	3	3	5	4	4	4	3	5	4	0.52843	-0.588863	0.617826
2	4	2	1	3	3	1	2	4	10	1	1	0	0	5	4	4	5	4	5	5	5	5	5	5	4	0.313943	0.437546	0.0768027
2	3	2	1	4	2	2	3	2	13	1	1	1	0	4	3	3	3	3	5	5	4	4	3	4	2	0.203503	0.0454213	0.617826
3	4	1	2	5	1	1	2	5	31	1	1	0	0	4	3	3	3	1	5	5	5	4	4	5	4	-0.704391	0.0319328	-0.100384
2	4	1	1	3	3	1	2	1	7	0	1	0	0	2	1	2	2	1	2	2	2	2	2	2	2	0.634586	0.830487	-0.109677
2	3	2	1	4	3	2	2	3	10	1	1	1	0	4	4	4	4	4	4	4	4	4	3	4	3	-0.0164031	-0.4204	0.462271
2	4	1	2	3	1	2	1	1	13	1	1	1	0	3	3	3	3	3	3	3	3	3	3	3	3	-0.46373	-0.581964	1.13916
2	4	1	2	3	1	1	2	4	1	0	1	0	0	4	3	4	4	4	4	4	4	4	3	4	3	-0.256106	-1.06155	0.777756
2	4	1	1	4	2	2	1	3	1	1	1	1	0	3	3	3	3	3	4	4	4	4	2	5	4	-0.476412	-0.444397	0.64268
2	4	2	1	4	3	1	3	3	19	1	1	0	0	4	4	4	4	4	5	4	4	4	4	4	4	-0.407913	-0.183842	-0.430916
5	4	2	1	3	2	2	1	3	27	1	0	0	0	3	3	3	3	3	3	3	3	3	3	3	3	0.290958	-0.581964	-1.00402
2	4	2	1	3	3	2	2	2	11	1	1	0	0	5	4	4	4	4	5	4	4	5	4	5	4	-1.05188	-0.0320022	0.453073
2	4	1	2	4	2	2	2	3	1	1	1	1	0	4	5	4	4	2	5	4	3	4	4	4	4	-0.00773705	-0.506766	0.272269
3	3	2	2	4	2	2	2	3	4	1	1	0	0	4	3	3	3	3	5	5	5	4	3	4	3	0.0836475	-0.0413949	0.979233
2	3	2	1	4	3	2	3	4	32	1	1	0	0	5	4	4	4	4	4	4	4	4	4	4	3	0.409418	-0.581964	-1.00402
3	4	1	2	4	1	2	2	4	29	1	1	0	0	4	3	3	3	3	3	3	3	3	3	3	3	0.178975	0.280526	0.823283
2	3	1	2	4	1	2	2	4	13	1	1	1	0	5	5	5	5	5	5	5	5	5	5	5	5	-1.21038	1.14302	-1.00402
2	4	1	1	3	3	1	2	4	27	1	1	0	0	4	4	4	4	4	4	3	3	3	3	4	2	0.0427512	-0.508384	0.488045
2	4	1	2	4	1	2	2	4	13	1	1	1	0	5	4	4	4	4	4	4	4	5	4	5	3	-0.358827	0.037056	0.116485
2	3	2	1	4	3	2	4	3	23	1	1	0	0	4	4	2	4	3	4	4	4	5	4	5	4	0.158583	-0.513276	0.823283
2	4	1	1	4	3	2	2	3	11	1	1	0	0	5	2	3	3	3	4	4	4	4	4	4	4	0.0104812	-0.27236	0.120789
3	4	1	2	4	3	2	2	2	1	0	1	0	0	4	4	4	4	4	4	4	4	4	3	4	3	0.316436	0.207267	0.0849194
2	4	1	1	4	3	2	1	2	1	1	1	1	0	5	4	4	4	4	4	3	4	4	1	4	4	-0.102763	-0.498725	0.592252
2	4	1	1	4	3	2	1	4	1	1	1	0	0	4	4	2	3	3	5	3	3	3	3	3	3	0.0499027	-1.36407	0.979233
4	3	1	2	4	1	2	2	3	13	1	1	1	0	3	3	3	3	3	4	4	4	3	3	4	4	1.05378	0.85859	0.0553203
2	4	1	1	4	2	2	2	3	8	1	1	0	0	5	4	3	4	4	5	3	4	5	3	5	4	-1.00745	0.279226	-0.249622
3	4	1	1	4	1	1	1	3	13	1	1	1	0	4	5	4	4	4	4	4	4	4	4	4	4	0.349915	-0.0302602	0.441337
2	3	2	1	3	3	1	2	3	33	1	1	0	0	5	4	3	4	4	5	5	5	5	5	5	5	-0.21697	0.280526	0.823283
2	4	1	2	5	1	1	2	3	24	1	1	0	0	5	4	4	4	4	4	5	4	4	4	5	4	0.312057	-0.895324	0.828579
2	4	1	1	3	2	2	1	3	1	0	1	0	0	3	3	3	3	3	3	3	3	3	3	3	3	-0.0550793	-0.195249	1.13916
2	3	1	1	4	1	1	2	3	33	1	1	1	1	2	3	2	3	1	4	4	4	4	3	4	3	0.573292	-0.12153	-0.281924
2	4	1	1	4	3	2	1	4	1	1	1	1	0	4	4	4	4	4	4	4	4	4	4	4	4	-1.53579	0.280526	-1.00402
2	3	2	1	4	3	2	2	5	33	1	1	1	1	5	5	5	5	5	5	5	5	5	5	5	5	0.235555	-0.130059	0.80146
2	4	1	2	4	3	1	1	3	1	1	1	1	0	5	4	4	4	4	5	5	5	5	5	5	5	-0.344746	-0.211869	0.798629
2	3	1	2	3	2	1	1	5	1	1	1	1	0	4	4	4	4	4	5	5	5	5	5	5	5	-0.135895	-0.749308	-0.286134
2	3	2	1	3	2	1	2	3	33	1	1	1	1	4	4	4	4	4	5	5	5	5	4	5	3	-0.0370792	0.518428	-0.635213
2	3	2	1	4	2	2	3	2	13	1	1	1	0	5	3	3	3	3	4	4	4	4	4	4	4	-0.0801952	0.048335	0.120789
2	4	2	2	5	3	2	2	3	11	1	1	0	0	5	3	3	3	3	3	3	3	3	3	3	3	-0.807052	-0.81659	0.979233
2	4	1	1	4	3	1	3	4	23	1	1	0	0	5	5	4	5	5	4	3	3	4	3	4	3	-0.295237	-1.44445	0.828579
2	4	1	2	3	1	1	2	4	12	1	0	1	0	4	4	4	4	4	4	4	4	4	4	4	4	0.285252	0.280526	1.13916
2	3	2	1	4	2	1	3	4	33	1	1	0	0	4	4	5	4	4	4	5	4	4	4	4	4	0.172966	0.199825	1.13916
2	3	1	1	2	3	1	2	3	18	1	1	0	0	5	5	3	3	3	4	3	3	4	4	4	4	-0.913255	-0.278049	0.280124
3	3	1	2	3	1	1	1	3	12	1	0	0	0	5	3	3	3	3	4	4	4	4	4	4	4	0.586479	-0.581964	-0.0641177
2	3	2	1	2	3	1	2	4	20	1	1	0	0	4	4	4	4	4	4	4	3	4	3	3	2	-1.00321	-0.581964	1.13916
2	4	1	1	4	3	1	2	4	27	1	1	0	0	5	4	4	4	4	4	4	4	4	4	4	3	-0.263232	0.280526	0.116485
2	3	1	2	4	1	1	2	3	13	1	1	1	0	5	3	3	3	3	3	3	3	3	3	5	3	0.123774	-1.51378	0.488045
2	4	2	1	4	1	1	3	2	17	0	1	0	0	4	3	3	3	3	4	3	3	3	2	3	3	0.81093	-1.11806	0.979233
2	4	2	1	3	2	1	1	3	1	0	1	0	0	3	3	2	2	2	4	3	3	4	3	3	3	0.640479	-0.193821	1.13916
2	3	1	1	4	3	1	2	4	18	1	1	1	0	4	5	5	5	5	4	3	4	4	3	5	3	-0.909781	0.747816	-1.00402
3	4	1	1	4	2	2	2	3	8	1	1	0	0	4	4	3	3	4	5	5	4	3	3	4	3	0.123774	0.0569501	-0.0936722
3	4	2	2	4	1	1	2	4	29	0	1	0	0	4	4	4	4	4	3	4	4	5	5	5	5	0.510644	0.586859	-0.479263
2	3	1	1	3	3	2	3	2	17	1	1	0	0	4	4	4	4	2	5	4	4	4	3	5	2	0.209633	-0.264223	0.298439
3	4	1	2	5	2	2	2	4	11	0	1	0	0	5	4	4	4	4	4	4	4	4	3	5	3	0.26454	-0.915673	-0.478945
3	4	1	2	3	1	1	1	5	10	1	1	0	0	4	5	4	5	5	4	4	4	4	4	4	4	-0.0854663	-0.814449	0.95856
2	4	1	1	5	3	2	3	4	1	1	0	0	0	4	4	4	4	4	4	4	4	4	4	4	4	-0.173805	-0.512074	1.13916
4	2	1	2	3	2	1	2	3	16	1	1	1	0	2	2	2	2	2	2	2	2	2	2	2	2	-0.648406	-1.44445	-1.00402
2	3	2	1	5	3	2	2	4	32	0	1	0	0	5	3	4	4	4	4	4	3	4	4	5	4	-0.234216	-0.35361	-0.249622
2	4	2	1	4	3	2	3	4	4	1	1	0	0	4	3	3	4	4	5	5	3	5	2	5	5	-0.215472	-2.00061	0.828579
2	4	1	1	3	3	2	2	4	17	1	1	0	0	4	4	4	4	4	4	3	3	4	4	4	3	-0.203147	-0.346495	0.80261
5	4	1	2	4	1	1	2	4	11	1	1	1	0	4	4	4	4	4	4	4	4	4	3	4	3	-0.37657	0.13588	-0.505923
2	3	2	1	4	3	1	3	3	2	1	1	0	0	4	4	4	5	4	3	3	2	4	2	5	3	0.138543	0.0329788	0.306293
2	4	2	1	5	3	1	4	3	8	0	1	0	0	5	3	3	3	3	5	3	2	5	3	5	1	-0.826028	-1.68792	0.983213
3	4	1	1	3	1	2	2	4	1	1	1	0	0	5	4	4	4	4	4	4	3	5	4	5	4	-0.853482	-0.282207	0.488045
2	4	2	1	3	3	2	2	4	17	1	1	1	0	4	3	3	3	3	4	3	3	4	4	4	4	0.241449	-0.346193	0.488045
2	4	1	2	3	2	1	2	3	11	1	1	1	0	4	4	4	4	4	4	4	4	4	4	4	4	-0.041273	0.123087	-0.446064
2	4	2	1	4	3	1	1	4	7	1	1	0	1	5	5	5	5	5	5	5	5	5	5	5	5	0.579183	1.14302	-1.00402
2	4	1	2	3	3	2	2	3	1	1	1	0	0	4	3	3	4	3	5	5	5	5	4	4	4	0.0447652	-0.748159	0.979233
3	4	1	2	3	1	2	2	2	4	1	1	1	0	4	3	3	3	3	3	3	3	3	3	3	3	0.778134	0.201806	1.13916
3	2	2	2	4	2	2	2	5	13	1	1	1	0	5	5	5	5	5	5	5	5	5	5	5	5	-1.05128	1.14302	-0.816507
2	3	2	2	4	2	2	2	3	16	1	1	0	0	4	4	4	4	4	4	4	4	4	3	4	4	0.409785	0.280526	0.125489
2	4	1	1	4	3	2	3	4	17	1	1	0	0	5	3	3	3	3	4	4	4	4	3	5	4	-0.739833	-0.0328339	0.116686
2	3	1	1	3	3	1	1	3	17	1	0	0	0	5	1	1	1	1	1	1	1	3	4	5	3	-0.750145	-1.7835	0.646826
2	4	1	1	4	3	2	2	4	19	1	1	0	0	5	4	4	4	4	5	5	5	5	5	5	5	0.731877	-0.419967	0.773055
3	4	1	2	4	1	1	2	4	4	1	1	0	0	4	4	4	4	4	4	4	4	4	4	4	4	0.241449	0.427745	0.79748
3	4	1	2	4	1	2	1	1	24	1	1	1	0	5	4	4	4	4	5	4	4	3	3	5	2	0.423787	0.192044	0.458369
2	3	1	1	3	1	1	2	3	19	1	1	1	0	4	4	3	4	4	3	3	4	4	3	4	3	0.317378	0.280526	0.458826
2	3	1	1	4	2	2	2	4	11	1	1	0	0	4	4	4	4	4	5	3	3	4	3	5	4	0.793927	-1.07425	0.616877
3	4	1	2	4	2	1	2	2	4	1	1	0	0	4	4	4	4	3	4	4	4	4	4	5	3	0.450299	0.0499034	0.768261
2	4	1	2	3	2	2	2	3	1	1	0	0	0	3	3	3	3	3	3	3	3	4	4	4	4	-0.0816083	-0.359487	1.13916
2	4	1	2	4	3	2	2	3	1	1	1	1	0	4	4	3	3	4	4	4	4	4	4	4	4	0.351409	0.0457714	0.647975
3	4	1	2	4	2	1	1	3	20	1	0	0	0	3	2	2	2	2	4	3	3	3	2	3	3	0.580768	-1.13815	1.13916
3	4	1	2	4	1	2	2	3	24	1	1	0	0	5	2	3	3	3	4	4	4	4	4	4	4	0.275711	-0.278911	0.0500247
3	3	2	2	3	3	1	2	3	26	0	1	0	0	3	4	3	3	3	5	5	5	5	4	4	3	0.626743	0.99837	1.13916
2	3	1	1	4	2	2	2	4	8	1	1	0	0	5	4	4	4	4	4	5	4	4	4	5	4	-0.118166	-0.581964	0.828579
3	4	1	2	5	2	2	2	5	17	1	0	0	0	4	3	3	3	3	5	5	5	5	1	1	2	0.0875185	0.118335	0.10814
4	3	2	2	4	1	1	2	3	11	1	1	1	0	4	4	4	4	4	5	5	5	5	4	5	4	0.0312887	-0.364855	-0.0558052
3	3	1	2	4	2	2	2	3	8	1	1	1	0	4	4	4	4	4	4	4	4	4	4	4	4	0.135056	-0.18333	1.13916
2	3	2	1	4	3	2	3	4	13	1	0	0	0	5	4	4	4	4	4	4	4	4	4	5	4	0.40079	0.595592	-0.26526
2	4	1	2	4	2	2	1	4	17	1	1	1	0	5	4	4	4	4	4	4	4	4	4	4	3	0.241449	0.427745	0.458135
2	4	2	1	5	3	1	2	3	16	1	1	1	0	4	3	3	3	3	4	4	4	4	4	4	3	-0.0589375	0.126363	0.306293
3	4	1	1	4	1	2	2	4	20	1	1	0	0	4	3	3	3	3	3	3	3	3	3	3	3	0.0025307	-0.581964	1.13916
3	3	1	2	4	1	2	2	3	11	1	1	0	0	5	4	3	4	3	5	4	4	4	4	4	3	-0.106084	-0.426686	-0.816507
2	3	1	2	4	2	1	2	3	15	1	1	0	0	5	4	4	4	4	4	4	5	5	4	5	4	-0.42582	-0.193791	0.0874669
2	4	2	1	5	3	2	3	3	20	1	1	0	0	4	4	4	4	4	4	4	4	4	4	4	4	-0.124296	-1.45572	0.828579
2	3	2	1	4	2	2	3	4	13	1	1	1	0	5	4	4	4	4	4	3	3	4	3	5	2	0.258551	0.280526	-1.00402
2	3	1	1	2	3	1	2	5	4	0	1	0	0	5	5	5	5	5	4	4	4	2	2	5	2	-0.206508	-2.23705	0.306293
2	4	1	1	4	3	1	2	3	17	1	1	0	0	4	4	3	3	3	4	3	3	4	4	4	3	0.0616305	-0.195025	0.271779
3	4	1	3	5	2	2	2	5	4	1	1	1	0	5	5	5	5	5	5	5	5	5	5	5	5	-0.881431	0.99837	-0.135479
2	3	2	1	4	3	2	1	4	23	1	1	1	0	4	4	4	4	4	4	4	4	4	4	4	4	0.241449	0.280526	-1.00402
2	4	1	1	4	1	1	2	2	17	1	1	0	0	4	3	3	3	3	4	4	4	4	4	4	4	-0.754684	-0.426545	-0.0936722
2	3	2	1	4	3	2	3	3	17	1	0	0	0	4	4	4	4	4	4	4	3	4	3	5	2	0.553061	-1.14861	0.64268
2	3	1	1	3	3	1	2	4	18	1	0	0	0	5	3	3	3	3	5	3	3	4	4	4	4	0.397865	-1.85504	0.80146
4	3	2	2	4	1	2	2	3	3	1	0	0	0	3	3	3	3	3	3	3	3	3	3	3	3	-0.220676	-0.581964	0.237531
3	4	1	2	3	2	1	2	3	27	1	0	0	0	3	3	4	4	4	5	4	5	5	4	5	5	-0.14886	0.355422	0.280124
2	4	1	2	3	2	2	2	3	1	1	0	0	0	3	3	3	3	2	4	3	2	3	2	2	3	-0.649584	-0.823001	0.466223
2	3	1	1	3	3	2	2	3	18	1	1	0	0	4	4	3	4	4	4	3	3	4	4	4	3	0.395234	-0.0239738	-0.0600152
3	4	1	1	2	1	2	2	3	30	1	1	0	0	5	5	5	5	5	5	4	5	3	3	3	3	0.468395	0.516296	1.13916
3	3	1	2	3	1	1	2	3	8	1	1	0	1	4	3	3	3	3	4	3	3	4	3	4	3	0.522661	-0.436363	0.828579
3	4	1	2	3	1	1	2	3	19	1	1	1	0	4	3	3	3	3	4	4	4	4	3	4	3	-0.057742	-0.658625	0.125947
2	4	2	1	4	3	2	3	2	17	0	0	0	1	5	4	4	5	5	5	2	2	5	3	5	3	0.353299	-0.429437	0.479042
2	3	2	1	2	3	1	3	3	33	1	1	1	0	4	2	3	3	4	5	5	5	5	5	5	2	-0.351686	0.452346	-0.454409
2	3	1	1	3	3	1	2	2	33	1	1	0	0	5	4	4	4	4	4	4	4	4	4	5	3	-0.171856	-0.581964	-0.452776
2	3	1	1	3	2	1	1	3	24	0	1	0	0	4	3	3	3	3	3	3	3	3	3	4	3	0.57368	-0.501583	1.13916
2	3	2	1	3	3	1	2	4	31	1	1	0	0	5	4	4	4	4	4	3	3	4	4	4	4	0.358935	0.280526	-1.00402
1	3	2	1	3	3	1	3	4	33	1	0	1	0	4	4	4	4	4	4	4	4	4	3	4	3	-0.176556	0.36919	-0.631003
1	3	2	1	4	3	1	2	4	20	1	1	1	0	4	5	5	5	5	5	5	5	5	5	5	3	0.327178	0.280526	0.757217
2	3	2	1	3	3	1	2	2	33	1	1	0	0	3	3	3	3	3	4	5	4	4	3	3	2	0.444406	0.280526	0.285419
2	3	2	4	3	3	1	2	3	33	1	1	0	0	5	3	3	4	4	3	3	3	3	3	5	3	0.198473	1.14302	0.0914327
2	3	1	1	4	3	2	2	3	18	1	1	0	0	4	4	4	4	4	4	4	4	4	4	4	4	0.704263	0.280526	-0.816507
2	3	1	1	1	3	1	1	1	33	1	1	1	0	1	5	5	5	5	5	5	5	5	5	5	5	1.50695	0.280526	1.13916
2	3	2	1	3	3	1	2	3	33	1	1	0	0	3	3	3	3	3	4	3	3	4	3	4	3	0.475244	0.280526	0.109851
2	3	2	1	4	3	1	3	5	33	1	1	1	0	5	5	3	4	5	5	4	3	5	4	5	3	0.196336	-0.111553	0.466223
2	3	2	1	4	3	1	2	2	33	1	1	1	1	4	3	4	3	4	4	3	3	4	4	4	4	-0.249883	0.440667	1.13916
2	3	2	1	2	3	1	3	3	6	1	1	1	0	3	4	4	4	4	4	4	4	4	4	4	4	0.872048	-0.581964	-0.438771
2	3	2	1	1	1	1	3	3	20	1	0	0	0	5	3	3	3	3	3	3	3	3	3	3	3	0.290958	-0.581964	1.13916
2	3	1	1	5	3	1	2	4	33	1	1	1	0	4	4	4	4	4	5	5	5	5	5	5	5	-0.0994324	0.208203	-1.00402
2	3	2	1	3	3	1	2	3	33	1	1	0	0	4	3	3	3	3	5	5	5	5	5	5	4	-0.224007	0.0458854	-1.00402
2	3	2	1	4	3	1	1	4	31	1	1	0	0	5	4	4	4	4	4	4	4	4	4	4	3	0.488209	0.280526	-1.00402
2	3	1	1	3	3	2	2	3	33	1	1	1	0	4	4	4	4	4	4	4	3	4	4	5	3	0.349971	0.682581	-0.816507
2	3	2	1	4	3	1	3	4	33	1	1	0	0	5	4	4	4	4	4	4	4	5	4	5	4	-0.0160983	-0.581964	-0.0558052
1	3	2	1	2	3	1	2	3	33	1	1	0	0	4	4	4	4	4	4	3	3	4	3	5	3	0.252542	0.354092	-0.480578
2	3	2	1	3	3	1	3	3	33	1	0	0	0	4	3	3	3	3	4	3	3	4	3	4	3	0.0979001	-0.431693	0.823283
2	3	1	1	4	3	1	2	3	33	1	1	1	0	4	3	3	3	3	3	3	3	3	3	4	3	0.115191	0.280526	-0.249622
2	3	2	1	3	3	1	2	3	11	1	1	0	0	4	3	3	4	4	4	4	4	4	4	3	4	-0.877035	-0.343071	0.301392
2	3	2	1	4	3	1	1	4	33	1	0	0	0	4	3	3	3	3	3	3	3	3	3	3	3	-0.09228	-0.356012	-1.00402
2	4	1	1	5	1	1	2	3	11	1	1	1	0	4	4	4	4	4	4	4	4	4	2	5	4	0.402739	-0.746925	0.302541
2	3	2	1	3	3	1	3	3	33	1	0	0	0	4	3	3	3	3	5	3	3	3	3	3	3	-0.41617	-0.828231	0.488045
2	3	1	1	3	3	1	2	3	33	1	0	0	0	5	3	3	3	3	3	3	3	3	3	3	3	0.935777	0.995796	0.0711272
1	3	2	1	3	3	1	2	3	33	1	1	1	0	5	4	4	5	5	4	4	4	4	3	5	3	-0.250542	0.0426892	-0.635213
2	3	2	2	2	3	1	4	4	24	1	0	0	0	2	4	3	4	3	4	3	4	3	4	3	4	-0.325502	-0.189775	-0.486832
2	3	2	1	4	3	1	3	3	33	1	1	1	0	3	3	3	4	3	3	4	4	4	3	4	4	0.701759	0.0325455	-0.281924
2	3	2	1	4	3	2	4	3	24	1	1	1	0	5	4	4	4	4	4	4	3	4	3	4	3	0.241449	0.193533	0.488045
2	3	1	1	4	3	1	2	4	32	1	1	1	0	4	4	4	4	4	4	4	4	4	4	4	4	-0.265169	1.14302	-1.00402
2	3	2	2	5	3	1	1	3	33	1	0	1	0	2	5	4	4	3	4	4	3	5	4	5	4	0.80987	1.14302	0.465532
2	3	1	1	4	3	1	2	4	33	1	1	0	0	5	4	4	4	4	4	4	4	3	3	4	4	-0.779363	0.91653	-0.631003
2	3	2	1	4	3	1	3	3	33	1	1	0	0	4	3	3	3	3	4	4	4	4	3	4	3	0.800362	0.272843	0.983213
2	3	1	2	5	2	1	2	4	10	1	1	1	0	4	3	3	4	4	4	3	4	5	4	5	2	0.504423	1.14302	-0.849388
3	3	1	2	4	2	2	2	3	4	1	1	0	0	4	4	4	4	4	5	4	4	4	4	4	4	-0.0152215	-0.0496782	0.768953
1	3	2	1	3	3	2	2	4	13	1	1	1	0	4	4	4	4	4	4	4	4	4	4	4	4	-0.135895	-0.738286	0.488045
2	3	1	2	4	2	1	2	4	8	1	1	1	0	4	3	3	3	3	4	4	4	4	3	4	3	0.257242	0.280526	-0.472723
2	3	1	2	3	1	1	2	3	33	1	1	1	0	5	5	5	5	5	5	5	5	5	5	5	4	0.428073	-0.0493768	0.45931
2	4	2	1	3	3	1	1	3	27	1	1	0	0	4	4	4	4	4	4	3	3	3	3	4	4	-0.251622	-1.14249	0.285419
2	3	2	2	2	1	1	2	3	33	1	1	1	0	4	5	5	5	5	5	5	5	5	5	5	5	-1.38234	-2.30694	-1.00402
3	3	1	2	5	2	1	2	4	33	0	0	1	0	4	5	5	5	5	5	5	5	5	5	5	5	-0.419926	1.14302	-1.00402
2	3	2	2	3	1	1	2	3	33	1	0	0	0	4	3	5	5	5	5	4	4	5	4	5	5	0.616604	1.14302	0.401091
2	4	1	1	5	3	2	2	2	3	1	1	0	0	2	3	3	3	3	4	3	3	3	3	3	3	0.15821	-0.185508	0.279633
2	3	2	2	5	1	2	2	3	33	0	1	0	0	5	4	4	4	4	5	4	3	4	3	5	3	0.440611	-0.436061	1.13916
2	3	2	1	4	3	2	3	3	10	1	1	0	0	5	3	3	3	3	5	5	5	5	3	5	4	0.338316	0.191915	0.983213
2	3	2	2	2	2	2	2	3	33	1	1	1	0	3	3	3	3	3	3	3	3	3	3	3	3	-0.659804	-0.581964	-1.00402
2	3	1	2	4	1	1	2	1	33	1	1	1	0	5	5	5	5	5	5	5	5	5	5	5	4	0.44191	0.435288	-0.627358
2	3	1	1	4	2	1	2	4	33	1	1	1	1	5	4	4	4	4	5	5	5	5	5	5	5	-0.72633	1.14302	-1.00402
3	4	1	2	4	1	1	2	4	32	1	0	0	0	4	4	4	4	4	5	5	5	5	5	5	5	0.487066	0.0339797	0.776807
3	3	1	2	3	1	1	2	3	33	1	1	1	0	5	5	5	5	5	5	3	4	4	4	5	4	0.36352	-0.991447	0.440054
2	4	1	2	4	1	2	2	3	10	1	1	0	0	4	3	3	3	3	5	5	5	5	3	4	3	-0.0504248	-0.921011	0.80261
2	3	2	2	4	2	1	2	4	33	1	1	1	0	5	1	1	1	1	4	3	4	4	4	5	3	0.0345773	0.352617	-0.627358
3	4	1	2	3	2	2	2	3	11	0	1	0	0	5	4	4	4	4	4	4	4	4	4	5	4	0.882844	-0.356012	1.13916
1	3	2	1	3	3	2	1	5	24	1	1	0	0	5	4	4	4	4	5	5	4	5	4	5	4	-0.492762	-0.283635	0.64268
2	4	2	1	3	3	2	2	3	17	1	0	0	0	4	3	2	2	3	3	3	3	4	4	4	3	0.258667	-0.275406	0.488045
2	4	1	1	5	3	1	1	3	22	1	1	0	0	4	3	3	4	4	5	3	2	4	2	5	1	-0.32331	-0.992549	-0.446064
3	4	1	2	5	2	1	2	4	4	1	1	0	0	1	5	5	5	5	4	3	3	4	4	5	3	-0.26786	-1.52032	-0.627358
2	4	2	2	4	1	1	1	4	17	1	1	1	0	5	4	4	4	3	4	4	4	5	3	5	3	-0.380572	-0.192003	0.241766
2	3	2	1	3	3	1	2	4	17	0	0	1	1	4	4	4	4	4	3	3	3	4	3	4	2	-0.955302	-0.910295	0.668648
2	3	1	1	3	3	1	2	5	19	1	1	0	0	5	3	3	5	5	4	3	3	5	3	5	3	-1.342	-1.13297	0.0830242
2	3	1	2	5	1	1	2	4	3	0	0	0	1	4	3	3	3	3	3	3	3	4	3	3	3	-1.19767	-0.651854	1.13916
2	4	2	2	4	2	2	2	4	8	1	1	0	0	4	4	4	4	4	4	4	4	5	4	5	4	0.0959515	0.354907	0.789626
2	4	1	1	5	3	1	2	4	19	1	1	0	0	4	4	4	4	4	4	3	3	5	4	5	4	-1.22794	-0.12491	0.453073
2	3	2	1	5	2	1	2	2	26	1	1	1	1	4	4	4	4	4	4	4	4	4	4	4	4	1.16238	0.99837	-0.816507
2	3	2	2	3	2	1	2	4	33	1	1	0	0	5	4	4	4	4	4	4	4	4	4	4	4	0.63578	0.0309138	-0.279927
2	4	2	1	3	3	2	2	3	1	1	1	0	0	4	3	3	3	3	4	4	4	4	3	4	3	-0.0504248	0.588746	0.979233
2	4	2	1	4	1	1	1	2	3	1	1	0	0	1	4	4	5	4	4	4	4	4	4	5	4	0.608073	-0.0319055	-0.300933
2	4	2	1	4	1	1	1	3	12	1	1	0	0	4	3	3	3	3	4	3	4	3	3	3	2	0.365771	-0.748104	1.13916
3	4	1	2	3	1	1	2	3	8	1	0	0	0	2	3	3	3	3	1	1	1	1	1	1	3	0.517099	-1.5176	0.984528
2	3	1	2	3	2	1	2	3	33	1	1	1	0	4	3	3	3	3	3	3	3	3	3	3	3	-0.47353	-0.825434	0.647975
3	4	1	2	4	1	2	2	3	10	1	1	0	0	5	5	5	5	5	5	5	5	5	5	5	5	-0.0311854	0.191915	1.13916
3	4	1	2	4	1	1	2	4	8	1	0	0	0	4	4	4	4	4	5	5	5	5	5	5	4	-0.482401	0.516296	1.13916
2	4	2	1	4	3	2	3	3	18	1	1	0	0	4	3	4	4	4	5	5	5	4	4	4	4	-0.100287	-0.195025	-0.281188
2	3	2	1	4	3	2	3	3	32	1	1	1	0	4	3	3	3	3	3	4	3	4	4	4	4	0.229546	0.210636	-1.00402
4	1	2	2	3	2	1	2	2	33	1	1	1	1	4	4	4	4	4	4	4	4	4	4	4	4	0.277791	1.14302	-1.00402
3	3	1	2	4	1	1	2	2	3	1	1	0	0	1	4	3	3	3	5	5	5	5	5	5	4	-0.401515	-0.433341	-0.818518
3	2	2	2	4	2	2	2	3	13	1	0	0	0	3	3	3	3	3	4	4	4	4	3	3	3	0.704263	-0.275661	1.13916
2	4	1	1	4	3	1	2	4	23	1	1	1	0	3	3	3	3	3	5	3	3	4	4	3	3	0.111258	-0.228866	-1.00402
1	3	2	1	4	3	1	2	3	14	1	0	0	0	5	3	3	3	3	5	5	5	5	4	5	4	0.402539	0.430238	0.302541
2	3	2	1	3	3	1	2	3	23	1	1	1	0	1	4	4	4	4	4	4	4	4	4	4	4	0.713018	1.14302	0.285419
2	4	1	1	3	3	2	2	3	4	1	1	0	0	4	4	4	4	4	4	3	3	4	3	4	3	0.447961	-1.37456	0.949556
3	3	1	2	4	1	1	2	3	33	1	0	0	0	3	4	4	4	4	4	4	4	4	4	4	4	0.57368	-0.0328339	0.757217
2	3	2	1	3	3	1	1	3	26	1	1	0	0	4	4	4	4	4	3	3	3	4	4	5	3	0.532013	0.446105	-0.816507
2	3	2	1	4	2	1	3	4	32	1	1	1	0	4	4	3	3	4	5	5	4	5	3	4	3	-0.498382	0.595142	-0.253958
2	3	2	1	4	3	1	2	4	26	1	1	1	0	5	5	4	5	4	5	4	3	5	4	5	4	-0.00430619	0.832634	-1.00402
2	3	2	1	4	3	2	2	3	6	1	1	0	0	5	3	3	3	3	5	5	5	5	5	5	2	-0.0125149	0.829656	0.0453243
2	3	1	1	4	3	1	2	4	2	1	1	0	0	5	4	4	4	4	3	3	3	4	3	5	4	0.311201	-0.512074	0.621806
2	3	2	1	4	3	2	3	3	33	1	1	0	0	4	3	3	3	3	4	4	4	4	4	4	4	0.171456	-0.352735	0.64268
2	3	2	1	4	3	2	3	3	14	1	1	1	0	5	5	5	5	5	5	5	5	5	5	5	5	0.599859	0.124829	-0.430459
2	3	1	1	4	3	2	2	4	6	1	1	0	0	3	3	3	3	3	4	4	3	4	3	3	4	0.231759	-1.13881	-0.0641177
2	3	1	1	4	3	1	2	4	28	1	0	0	0	5	3	3	3	3	4	4	4	4	4	4	4	0.290958	0.917235	-0.627358
2	3	2	1	3	3	1	3	3	33	1	1	1	0	4	4	4	4	4	4	4	4	4	4	4	4	0.549777	0.516296	-1.00402
2	3	2	1	4	3	2	3	1	6	1	1	1	0	5	5	5	5	5	5	5	5	5	5	5	5	0.0633632	1.14302	-1.00402
2	3	2	1	4	3	2	1	5	23	1	1	0	0	5	4	4	4	4	4	3	3	4	3	5	3	-0.0421519	0.526248	-0.441854
2	3	2	1	4	3	1	3	3	19	0	0	1	0	4	5	5	5	5	5	3	5	5	3	5	5	-0.864703	0.517354	-0.279927
2	3	2	3	3	1	1	4	4	4	1	1	1	0	4	3	3	3	3	5	5	5	5	5	5	5	-1.15845	1.14302	-1.00402
2	3	2	1	3	3	2	2	3	6	1	1	1	1	3	4	3	3	3	4	3	2	1	1	5	3	0.743289	0.438967	-0.627358
2	3	1	1	3	3	2	2	3	6	1	1	1	0	5	4	4	4	4	4	3	3	4	4	5	3	-1.08461	-0.581964	-0.0949875
2	3	1	1	3	3	1	2	3	6	1	1	1	1	5	5	5	5	5	3	3	3	3	3	5	3	-0.221365	0.516296	0.466022
1	3	1	1	3	3	1	2	5	6	1	1	1	0	5	5	5	5	5	5	4	4	5	5	5	5	-0.103609	-0.350127	-0.446064
2	3	2	1	4	3	1	3	3	11	1	1	0	0	3	3	3	4	3	5	5	5	5	4	4	4	0.750123	0.285704	0.264486
2	3	2	1	3	3	1	3	3	33	1	1	1	0	4	4	4	4	4	4	4	4	4	4	4	4	0.770931	0.435803	-0.6269
2	3	2	1	4	3	2	3	3	28	1	0	0	0	3	3	4	2	2	3	4	4	4	4	5	2	-0.631546	-0.0304186	-0.448566
2	3	2	2	4	3	2	3	2	6	1	1	1	0	5	5	5	5	5	5	5	5	5	2	1	2	0.697111	-0.364855	-0.441273
2	3	2	1	3	3	2	3	4	6	1	1	0	0	4	3	3	3	3	5	3	3	4	2	4	3	-0.509067	-0.517452	1.13916
2	3	2	1	5	3	2	3	4	6	1	1	1	0	5	5	5	5	5	3	3	2	3	3	5	3	-0.533034	-0.501358	-1.00402
2	3	1	1	5	3	1	2	3	6	1	1	1	0	4	3	3	3	3	3	3	5	3	3	3	3	0.640513	-0.130059	-0.816507
2	3	2	1	5	3	1	3	5	6	1	1	1	1	5	5	5	5	5	5	5	5	5	5	5	5	0.135702	1.14302	1.13916
2	3	1	1	4	3	2	2	4	11	1	1	0	0	4	4	4	4	4	3	3	2	4	4	4	2	-0.363763	0.280526	-0.816507
2	3	1	1	3	3	2	2	4	30	1	1	0	0	5	4	4	4	4	5	5	3	5	1	5	4	0.19194	1.14302	0.643074
2	3	1	1	3	3	2	2	3	6	1	1	1	0	5	3	3	3	3	4	3	3	4	4	5	4	-0.333147	-0.512074	0.436073
2	3	1	1	5	3	1	2	3	32	1	0	0	0	5	3	3	3	3	3	3	3	3	3	3	3	-0.533034	1.14302	-1.00402
2	3	1	1	3	3	1	2	3	11	1	1	0	0	4	4	4	4	4	4	3	3	4	3	4	4	0.549625	-0.747497	0.488045
2	3	2	1	3	2	2	1	3	4	1	1	1	0	4	3	3	3	3	4	4	4	4	4	4	4	-0.468631	0.280526	1.13916
2	3	2	1	4	3	2	3	4	30	1	1	0	0	4	4	4	4	4	4	4	4	4	4	4	4	0.356987	0.280526	-1.00402
2	3	2	1	3	3	1	2	3	6	1	1	1	0	4	3	3	3	3	4	4	4	4	3	4	3	-0.677638	-0.109345	-0.276282
2	3	1	1	5	3	2	3	3	6	1	1	0	0	3	5	5	5	5	5	5	5	5	5	5	5	0.905162	0.99837	-0.816507
1	3	2	1	3	3	1	3	3	33	0	1	0	0	1	3	3	4	3	5	5	5	5	5	5	5	-0.35261	0.611173	-0.434561
2	3	2	1	4	3	2	1	3	19	1	1	0	0	5	4	4	4	4	4	3	4	4	3	4	4	0.69491	-0.0328339	0.256431
2	3	2	1	2	3	2	1	4	6	1	1	0	0	4	4	4	4	4	5	4	4	5	4	5	4	-0.327643	-0.347728	0.267569
2	3	2	1	3	3	1	2	3	34	1	1	0	0	5	4	4	5	5	5	3	4	5	4	5	4	-0.831922	-0.434745	-0.0641177
2	3	2	1	2	3	2	2	2	6	1	1	1	0	5	3	3	3	3	4	4	4	4	2	5	3	0.356987	1.07069	-0.0641177
2	3	2	1	4	3	2	2	3	6	1	1	0	0	4	4	4	4	4	4	2	2	3	3	4	3	-0.505828	-0.275757	-0.245412
2	3	1	1	3	3	2	2	3	6	1	1	0	0	4	3	3	3	3	3	3	3	3	3	3	3	0.326919	0.129484	0.64268
2	3	2	1	3	3	1	2	3	6	1	1	1	0	5	4	3	4	4	5	4	3	4	3	5	3	-0.628965	0.279212	-0.816507
2	3	2	1	3	3	2	3	3	29	1	0	1	0	5	3	3	3	3	3	3	3	3	3	3	3	0.291872	-0.581964	0.64268
1	3	2	1	4	3	2	3	3	18	1	1	0	0	4	4	4	4	4	4	5	4	4	4	5	4	-0.412912	0.508096	-0.465431
2	3	2	1	2	3	2	1	3	14	0	1	1	0	3	3	3	3	3	3	3	3	3	3	3	3	-0.129275	-0.573905	0.793606
2	3	2	1	2	3	1	2	2	6	1	1	1	0	5	5	5	5	5	5	5	5	5	5	5	5	0.40079	1.06266	-0.276282
2	3	1	1	3	3	1	2	4	6	1	1	1	0	4	3	3	3	3	3	3	3	3	3	3	3	0.787098	1.14302	-1.00402
2	3	2	1	4	3	2	3	2	15	1	1	0	0	4	3	3	3	3	4	4	4	4	3	4	3	0.132293	-0.581964	0.613461
2	3	2	1	4	3	2	2	3	33	1	1	1	1	4	4	4	4	4	4	4	3	5	4	5	3	-0.0367766	1.07069	-0.816507
2	3	2	1	5	3	2	2	2	11	1	1	1	0	4	4	4	4	4	4	4	4	4	4	4	4	-0.76213	-0.0328339	-0.816507
2	3	1	1	3	3	1	1	2	6	1	1	0	0	3	3	3	3	3	4	3	3	4	3	3	3	0.401906	0.597479	0.776807
2	4	1	2	4	1	2	2	5	11	1	1	1	0	4	4	4	4	4	4	4	4	4	4	4	4	-0.617178	-1.39984	0.125489
2	3	2	1	2	3	1	2	3	11	1	1	1	0	4	3	3	3	3	3	3	3	3	3	3	3	0.0406417	-0.581964	-1.00402
2	3	1	1	4	3	1	2	3	33	1	1	1	0	5	4	4	4	4	5	4	4	4	4	5	4	-0.556481	-0.122702	-0.104886
2	2	2	1	5	3	1	3	3	7	1	1	1	0	2	5	5	5	5	5	5	4	4	4	5	4	0.315904	1.14302	0.601987
2	3	1	1	5	3	2	2	2	6	1	1	0	0	3	4	2	4	4	5	5	5	5	2	5	3	-0.242173	-0.186966	-0.0715143
1	3	1	1	4	3	2	2	2	17	1	1	1	0	1	5	5	5	5	5	4	5	5	5	5	4	1.0811	1.14302	-1.00402
2	3	1	1	5	3	2	1	4	6	1	1	1	0	5	4	4	4	4	5	3	3	4	1	3	3	0.27741	0.121881	0.231057
2	3	1	1	3	3	1	2	4	15	0	0	1	0	3	4	4	4	4	4	4	4	4	4	4	4	-0.925235	0.280526	-0.816507
2	3	2	1	5	1	1	1	5	7	1	0	0	0	5	3	3	3	3	3	3	3	3	3	3	3	-0.376123	-0.581964	-1.00402
2	3	2	1	4	3	2	3	3	7	1	1	1	1	1	3	3	3	3	5	5	5	5	5	5	5	-0.0946181	-0.581964	-1.00402
1	3	1	1	4	3	1	1	2	7	1	0	0	0	3	3	3	3	3	4	3	3	4	2	3	3	-0.412912	-0.512074	-0.465431
2	3	2	1	3	3	2	3	2	2	1	1	1	1	5	3	3	3	3	3	3	3	3	3	3	3	-0.303079	-1.44445	-1.00402
1	3	2	1	5	3	1	1	3	7	1	1	1	0	4	4	4	4	4	4	4	4	4	3	3	1	0.262421	0.280526	-0.249164
2	3	2	1	5	3	1	2	5	7	1	1	1	0	5	3	3	3	3	3	3	3	3	3	3	3	0.290958	-0.581964	-1.00402
2	3	1	1	4	3	2	2	3	31	1	1	1	1	5	5	5	5	5	4	1	1	5	1	5	4	0.31532	-0.184847	-0.291429
1	4	1	1	4	1	2	2	1	7	1	0	0	0	1	5	5	5	5	5	5	5	5	5	5	5	1.11495	1.14302	-1.00402
2	3	2	1	4	3	2	3	4	29	1	0	0	0	4	4	4	4	4	5	5	4	4	4	5	4	0.250204	0.359259	-1.00402
2	3	2	1	4	3	1	3	4	6	0	1	0	0	5	5	5	5	5	4	4	4	3	3	5	3	-0.979867	0.99837	1.13916
2	3	1	1	4	3	2	2	5	19	1	1	0	0	5	5	5	5	5	5	5	5	5	5	5	4	0.023231	0.275372	0.0946193
2	3	2	1	4	3	1	1	4	7	1	1	1	0	4	4	4	4	4	4	4	4	4	4	4	4	0.929367	0.122586	-0.352905
2	3	2	1	5	3	2	3	5	17	1	1	1	0	4	4	4	4	4	4	4	4	4	4	4	4	0.27741	-0.0230157	-0.10533
1	3	1	1	4	3	1	2	3	31	1	1	1	0	4	5	4	4	4	4	4	4	5	3	5	5	-0.0253651	-0.581964	-0.816507
2	3	1	1	4	3	1	2	3	6	1	1	1	0	4	4	4	4	4	5	4	4	4	4	5	4	-0.0659661	0.828951	0.280124
2	3	2	1	5	3	2	2	4	31	1	1	1	0	5	5	4	5	5	4	4	4	5	4	4	2	0.433549	1.14302	-1.00402
2	3	2	1	3	3	1	3	4	6	1	1	1	0	5	4	4	4	4	4	4	4	4	4	4	4	-0.623072	-0.654287	-0.446064
2	3	1	1	3	3	1	2	3	18	1	1	1	0	5	5	5	5	5	5	5	5	5	3	5	4	0.458814	0.196097	-0.283117
2	3	1	1	4	3	1	2	4	31	1	1	1	0	5	5	5	5	5	5	3	3	4	4	5	3	0.724623	1.07069	-1.00402
2	3	2	1	5	3	1	3	4	31	1	0	0	0	4	4	4	4	4	4	4	4	5	4	5	4	0.302355	0.667465	0.647975
1	3	2	1	3	3	2	3	4	29	1	1	1	0	5	4	5	5	5	5	2	1	4	4	5	5	0.302002	-0.0402793	-0.449709
2	3	1	1	3	3	2	2	3	6	1	1	0	0	4	4	4	4	4	5	5	5	5	5	5	5	-0.135895	0.515625	0.0920607
2	3	2	1	4	3	1	2	4	11	1	1	1	0	4	2	2	4	3	4	3	3	4	2	4	4	0.0237044	-0.347503	-0.0641177
2	3	2	1	4	3	1	1	4	6	1	1	1	0	4	5	5	5	5	5	5	5	5	5	5	5	-0.0946181	1.14302	-1.00402
2	3	1	1	4	3	1	2	4	7	1	1	1	0	4	4	4	4	4	4	4	4	5	3	4	3	0.256306	0.42806	-1.00402
2	3	1	1	3	3	1	2	3	6	1	1	1	0	3	3	3	3	3	3	3	3	3	3	3	3	-0.412912	-0.918323	-0.430459
2	3	2	1	4	3	2	3	3	6	1	1	1	0	5	4	4	4	4	4	4	4	5	3	5	3	0.149769	0.597431	-0.816507
2	3	2	1	5	3	1	2	4	6	1	1	0	0	2	5	5	5	5	5	5	5	5	5	5	5	-0.301131	1.14302	-1.00402
2	3	1	1	3	3	1	2	3	6	1	1	1	0	5	5	5	5	5	5	1	1	3	3	4	2	0.30732	-2.30694	1.13916
2	3	1	1	4	3	2	2	3	6	1	0	0	0	4	4	4	4	4	4	4	4	4	4	4	3	0.412389	0.208203	-0.620065
2	3	2	1	4	3	1	3	4	6	1	1	0	0	4	4	4	4	4	3	4	3	5	4	5	4	-0.655478	-0.0257778	-0.472723
2	3	1	1	4	3	1	2	3	17	1	1	1	0	5	4	4	4	4	5	4	3	5	3	5	3	0.622498	0.511416	0.27436
2	3	2	1	4	3	1	3	3	6	1	0	0	0	5	4	4	4	4	4	4	4	4	4	4	4	0.109722	-0.434745	0.436302
1	3	1	1	4	3	1	1	4	12	1	0	1	0	4	4	4	4	4	5	4	4	5	4	5	4	0.978244	-0.513279	-0.0678694
2	3	2	1	3	3	2	3	3	29	1	0	0	0	3	3	3	3	3	3	3	3	3	3	3	3	-0.710491	0.99837	-0.620065
3	4	1	2	5	3	2	2	4	1	1	0	0	0	4	3	2	4	4	5	5	5	5	4	4	4	0.825341	-0.734366	0.777756
2	3	2	1	4	3	2	2	3	19	1	1	1	0	5	5	5	5	5	5	4	3	5	4	5	3	-0.206643	-0.362269	-0.430459
2	3	2	1	3	3	2	4	4	6	1	1	1	0	5	5	5	5	5	4	3	2	4	2	5	4	-0.715642	-0.364855	-0.0641177
2	3	2	1	4	3	2	3	3	32	0	1	0	0	5	4	4	4	4	4	4	4	4	4	4	4	-0.15943	0.434155	-1.00402
1	3	1	1	5	3	1	2	5	6	1	1	1	0	5	4	4	4	4	5	4	4	5	4	5	4	-0.424511	0.670571	0.275423
1	3	1	1	5	3	2	2	4	6	1	1	0	0	5	5	5	5	5	5	5	5	5	5	5	5	-0.758051	1.14302	-1.00402
2	3	1	1	4	3	2	2	3	6	1	1	1	1	4	4	3	4	4	5	3	3	4	3	4	3	-1.36861	0.361708	-0.635213
1	3	1	3	3	1	1	2	5	7	1	1	1	0	3	4	4	4	4	5	3	3	4	3	3	3	-0.771382	0.0643915	-1.00402
2	3	2	1	4	3	2	1	5	28	1	1	1	0	5	5	5	5	5	5	5	5	5	5	5	5	0.394897	1.14302	-1.00402
2	2	2	1	4	3	2	2	2	14	1	1	1	0	5	5	5	5	5	5	5	5	5	5	5	5	0.263077	-0.200272	-0.281924
2	3	1	1	4	3	2	2	4	18	1	1	0	0	5	3	3	3	3	4	3	3	5	3	5	3	0.200815	-0.354139	-0.434561
2	3	1	1	4	3	2	2	3	34	1	1	1	0	4	3	3	3	3	3	3	3	4	3	3	3	0.281999	0.208203	-0.446064
2	3	2	1	4	3	1	2	4	15	1	1	1	0	5	4	4	4	4	5	5	4	4	4	5	4	-0.431714	1.14302	-1.00402
2	3	1	1	4	3	2	2	4	34	1	1	0	0	5	5	5	5	5	5	5	5	5	5	5	5	-0.998301	0.43964	-1.00402
1	3	2	1	4	3	1	2	3	28	1	0	0	0	5	2	3	4	4	5	3	2	4	4	5	3	1.04995	-0.0351224	-0.475053
2	3	2	1	5	3	2	2	4	19	1	1	1	0	5	5	5	5	5	5	5	5	5	5	5	5	0.241449	1.07069	-1.00402
1	4	1	1	5	1	1	2	5	6	0	1	0	0	4	5	5	5	5	5	5	5	5	5	5	5	-0.33904	0.280526	1.13916
2	3	2	1	4	3	1	2	4	15	1	1	0	0	5	4	5	5	5	4	3	3	5	5	5	4	-0.0698535	1.14302	-1.00402
2	3	1	1	4	3	1	2	4	30	1	1	0	0	4	3	3	4	4	4	4	4	4	4	4	4	0.241449	0.280526	-1.00402
2	3	2	1	3	3	2	2	4	15	1	1	1	0	4	4	4	4	4	4	4	4	4	4	4	4	-0.37082	-0.581964	0.621316
4	3	1	2	4	2	1	2	4	1	1	1	0	0	4	4	4	4	4	4	4	3	4	4	4	4	-0.286359	-0.820682	0.979233
2	3	2	1	3	3	2	3	3	21	1	1	0	0	3	3	3	3	3	3	3	3	3	3	3	3	-0.0333225	0.280526	0.117635
2	3	1	1	3	3	2	2	3	6	1	0	0	0	5	3	3	3	3	4	4	4	4	4	4	4	-0.754684	-0.581964	0.0999149
2	3	1	1	5	3	2	2	3	19	1	1	1	0	4	3	3	3	3	3	3	3	3	3	3	3	0.166383	-0.581964	-1.00402
2	3	1	1	3	3	2	2	4	6	1	1	1	0	5	5	5	5	5	5	4	4	4	4	5	4	-0.344746	0.122747	-0.276282
2	3	2	1	3	3	1	3	3	18	1	1	0	0	2	3	3	3	3	3	3	3	3	3	3	3	-0.182542	-0.501583	0.0999149
2	3	1	1	3	3	1	2	3	33	1	1	0	0	4	3	3	3	3	4	4	4	4	4	3	4	0.617368	0.12086	0.64153
2	3	1	1	5	3	1	2	3	33	1	1	1	0	5	5	5	5	5	5	5	5	5	5	5	5	0.939735	1.07069	-0.635213
2	3	2	1	1	3	1	2	3	33	1	1	0	0	4	3	3	3	3	3	3	3	3	3	4	2	0.944009	0.311765	0.823283
2	3	2	1	3	3	1	3	2	6	1	1	1	0	4	3	3	3	3	4	4	3	4	2	4	3	-0.0692838	0.13588	-1.00402
2	3	1	1	3	3	2	1	4	6	1	1	1	0	5	4	4	4	4	4	3	4	4	3	4	3	-0.961196	-0.183828	-0.0923168
2	3	2	1	5	1	1	2	4	33	1	0	0	0	3	4	4	4	4	5	5	5	5	5	5	5	-0.21697	0.290344	-1.00402
2	3	2	1	4	3	2	3	5	6	1	0	0	1	5	4	4	4	4	4	4	4	4	4	4	4	-0.258159	0.350415	-0.287219
2	3	2	1	3	3	2	2	5	6	1	0	0	0	5	5	5	5	5	5	5	5	4	4	5	4	-0.558518	-0.0553353	-0.661872
1	3	2	1	3	3	2	1	5	6	1	1	1	1	5	5	5	5	5	5	5	5	5	5	3	3	0.182616	1.14302	-1.00402
2	3	1	1	5	3	2	2	1	6	1	1	1	0	3	5	5	5	5	5	5	5	5	5	5	5	-0.366439	0.191915	0.95741
2	3	1	1	4	3	1	2	3	15	1	1	0	0	5	3	3	3	3	5	5	5	5	5	5	5	0.290958	-0.351087	-1.00402
3	3	1	2	3	1	1	2	4	33	1	1	1	0	4	4	4	4	3	4	4	4	4	4	4	3	-0.215703	0.0458854	-0.465431
2	3	2	1	3	3	2	2	3	6	0	1	0	0	5	3	3	3	3	3	3	3	4	2	4	3	0.651106	0.355594	0.983213
2	3	2	1	4	3	1	3	3	33	1	1	1	1	5	4	4	4	4	4	4	4	4	4	4	3	0.994022	-0.0328339	0.306293
2	3	2	1	3	3	2	3	2	14	1	1	1	0	2	3	4	4	4	4	3	3	4	3	5	4	0.32222	-0.431693	-0.0600152
2	3	2	1	4	2	1	2	3	33	1	1	0	0	4	3	3	3	3	4	4	4	4	4	4	4	0.40266	0.747816	0.486896
2	3	2	1	5	2	2	2	2	32	1	1	1	0	4	4	4	4	4	4	4	4	4	4	4	4	0.639319	1.14302	-1.00402
2	3	1	1	2	3	2	2	4	6	1	1	1	0	4	4	4	4	4	5	5	4	5	4	5	4	-0.114303	0.194893	-0.446064
2	4	1	2	4	1	1	2	2	8	1	1	1	0	5	5	5	5	5	5	5	5	5	5	5	1	-0.100575	0.191915	0.984528
2	3	2	1	4	3	2	3	3	6	1	1	1	0	5	5	5	5	5	5	5	5	5	5	5	5	-0.461383	0.296211	-0.472723
2	3	2	1	4	1	1	2	4	23	1	0	0	0	4	5	5	5	5	5	5	5	5	5	5	5	0.353432	1.14302	-1.00402
2	3	2	1	3	3	1	3	2	6	1	0	0	0	5	4	4	4	4	5	5	5	5	5	5	5	-0.831922	-0.512074	0.668648
2	3	1	1	3	3	1	2	4	6	1	1	1	0	4	3	3	3	3	4	4	4	4	4	4	4	0.290958	-0.581964	-0.816507
4	3	1	2	4	2	2	2	4	13	1	0	0	0	4	3	3	3	3	4	4	4	4	4	4	4	-0.526204	-0.581964	1.13916
4	4	1	2	3	1	2	2	2	24	1	1	0	0	5	3	3	3	3	4	3	2	3	3	3	3	-0.109646	-0.602089	1.13916
2	3	2	1	4	3	1	2	4	2	0	0	1	0	4	4	4	4	4	4	4	4	4	4	5	4	0.48351	0.0458854	-0.251176
2	3	1	1	4	3	2	1	3	6	1	0	0	0	4	3	3	3	3	3	3	3	3	3	3	3	0.0832231	-0.581964	-1.00402
2	3	2	1	4	3	1	3	3	15	1	1	1	1	4	4	4	4	4	4	4	4	4	3	4	3	-0.255269	-0.581964	-1.00402
2	3	2	1	3	3	2	2	3	6	1	0	0	0	4	3	3	3	3	4	4	3	4	4	5	3	0.274525	-0.126764	0.80146
2	3	2	1	4	3	1	3	2	33	1	0	0	0	5	4	4	4	4	5	5	5	5	5	5	3	-0.157658	1.07069	-0.663884
1	3	1	1	3	3	2	2	3	6	1	1	1	0	3	3	3	3	3	3	3	3	3	3	3	3	0.290958	-0.581964	-1.00402
2	3	2	1	4	3	2	2	3	6	1	1	1	0	4	3	3	3	3	3	3	3	3	3	3	3	-0.100323	-0.432171	-0.0709527
2	3	2	1	4	3	2	1	4	13	1	1	1	0	5	5	5	5	5	5	5	5	4	4	5	4	0.64886	0.280526	-1.00402
2	3	2	2	4	2	1	2	4	11	1	1	1	0	3	4	3	4	3	5	5	5	5	5	5	5	-0.771016	-1.35579	0.428219
2	3	2	1	4	3	1	3	2	6	1	0	0	0	5	4	4	4	4	4	4	4	4	4	4	4	-0.845658	-0.581964	0.647975
2	3	1	1	4	3	1	3	3	33	1	1	0	0	4	4	4	4	4	5	3	3	4	3	5	3	-0.167267	-0.581964	0.280124
2	3	2	1	4	3	2	2	3	6	1	0	0	0	4	4	4	4	4	4	4	4	4	4	4	4	0.241449	0.280526	-1.00402
2	3	1	1	4	3	2	2	3	29	1	0	0	0	4	3	3	3	3	4	4	4	4	4	4	4	-0.104942	-0.275631	0.0502535
2	3	2	1	3	3	2	2	3	6	1	0	0	0	4	3	3	3	3	4	4	4	4	4	4	4	-0.621111	0.134677	-0.446064
2	3	1	1	3	3	2	2	4	6	1	1	1	0	4	4	4	4	4	4	4	4	4	4	4	4	0.0295787	-0.487002	0.120789
2	3	2	1	5	3	2	2	4	6	1	1	1	0	5	5	5	5	5	5	5	5	5	5	5	5	-0.240605	-0.426717	0.958359
2	3	1	1	4	3	1	2	4	6	1	1	1	0	4	4	4	4	4	4	4	4	4	4	4	4	-0.831922	0.280526	-1.00402
2	3	2	1	4	3	2	3	3	19	1	1	0	0	4	4	4	5	4	5	5	4	5	3	5	4	-0.335284	-0.0440001	-0.0641177
2	3	1	1	3	3	2	2	3	13	1	1	1	0	4	3	3	3	3	4	4	4	4	4	4	4	-0.746452	-0.0328339	0.979233
2	3	1	1	4	3	1	2	4	19	1	1	0	0	5	5	3	5	5	5	4	5	5	3	5	5	-1.41201	0.367738	0.275423
2	3	2	1	4	3	2	3	3	6	0	1	0	0	4	4	4	4	4	4	4	4	4	4	4	4	-1.29474	-0.0328339	-0.446064
2	3	1	1	3	3	2	3	3	6	0	1	0	0	5	5	5	5	5	5	3	3	5	4	5	3	-0.30723	-0.752083	0.647975
2	3	2	1	4	3	2	2	3	6	1	1	1	0	5	4	4	4	4	5	4	4	4	4	5	4	-0.498978	0.917063	-1.00402
2	3	1	1	5	3	2	2	3	6	1	1	1	0	5	5	5	5	5	5	5	5	5	5	5	5	0.787098	1.14302	-1.00402
2	3	1	1	4	3	1	2	5	31	1	0	0	0	4	3	3	3	3	3	3	3	3	3	3	3	0.0311002	-0.581964	-1.00402
2	3	1	1	4	3	1	2	3	26	1	1	1	0	4	4	4	4	4	4	4	4	4	3	4	3	0.178428	-0.11344	-0.816507
2	3	2	1	3	3	2	3	3	31	1	1	1	0	1	5	5	5	5	5	5	5	5	5	5	3	0.358714	0.918019	-0.446064
2	3	2	1	4	3	1	2	3	31	1	1	0	1	5	4	4	4	4	3	3	3	4	3	5	3	-0.486623	-0.586302	-1.00402
2	3	2	1	3	3	2	2	3	8	1	1	1	1	5	4	4	4	4	4	4	4	4	4	5	4	0.307487	0.37087	-0.45346
2	3	1	1	4	3	2	2	4	11	1	1	1	0	5	5	5	5	5	5	3	3	5	4	5	5	0.704263	1.14302	-1.00402
1	3	2	1	3	3	2	3	3	31	1	0	0	0	4	4	4	4	4	4	4	4	4	4	4	4	-0.259275	0.284216	0.275881
2	3	1	1	2	3	2	2	4	30	1	0	0	0	4	3	3	4	3	5	3	3	4	2	4	2	0.173398	-0.657101	0.828579
2	3	1	1	3	2	2	2	4	6	1	1	0	0	5	3	5	5	5	4	4	4	4	4	4	4	-1.49669	0.44209	-1.00402
2	3	1	1	3	3	1	2	5	6	1	1	0	0	4	3	3	3	3	4	3	3	3	3	3	3	-0.0237826	-0.669596	0.306293
2	3	2	1	3	3	1	2	3	3	0	1	0	0	2	3	3	3	3	3	3	3	3	3	3	3	-0.301619	-0.581964	-0.635703
2	3	1	1	4	3	1	2	4	34	1	1	0	0	4	5	5	5	5	5	5	5	5	5	5	5	-0.217998	1.14302	-1.00402
2	3	2	1	4	3	1	3	3	11	1	1	0	0	5	3	3	3	3	4	4	4	4	4	4	4	-0.632872	-0.434745	-0.438771
2	2	2	1	5	3	2	3	4	31	1	1	0	0	5	3	3	3	3	3	4	2	3	2	5	2	0.202133	0.280526	0.0862739
2	3	2	1	4	3	1	2	3	32	1	1	1	1	1	3	3	3	3	4	4	4	4	4	4	4	0.0495856	0.280526	-0.818518
1	3	2	1	4	3	2	3	3	31	0	0	0	1	4	5	5	5	5	5	5	5	5	5	5	5	-1.80843	0.678566	0.620857
2	3	1	1	3	3	2	2	3	6	1	1	0	0	5	4	4	4	4	4	4	4	4	4	4	4	0.241449	0.210636	-0.633579
2	3	2	1	3	3	2	2	3	6	1	1	0	0	4	4	4	4	4	4	4	4	4	3	4	4	0.112082	-1.29052	0.466022
2	3	1	1	3	3	2	2	4	14	1	0	0	0	5	5	5	5	5	5	5	5	5	5	5	5	0.155978	0.280526	-0.822728
2	3	2	1	4	3	2	2	3	31	1	0	0	0	5	5	5	5	5	4	4	4	4	3	5	4	0.191435	0.917235	-0.467428
2	3	1	1	2	3	2	3	3	19	1	0	0	0	4	4	3	4	4	4	4	4	4	4	4	4	0.173081	0.208203	-1.00402
1	3	2	1	5	3	2	2	3	19	0	0	1	0	4	3	3	3	3	5	3	3	4	3	5	5	0.486261	1.14302	-0.446064
1	3	2	1	2	3	2	2	4	19	1	1	0	0	5	3	3	3	3	4	4	3	4	4	5	3	-0.961196	-0.990901	0.453468
2	3	2	1	4	3	2	3	3	6	1	1	0	0	4	4	4	4	4	4	3	3	4	3	5	3	-0.302452	0.354937	-0.816507
2	3	2	1	5	3	2	3	2	19	1	1	0	0	5	3	3	3	3	3	3	3	3	3	3	3	-1.46192	-1.44445	-1.00402
1	3	1	1	3	3	2	3	3	19	1	1	0	1	4	3	3	3	3	3	3	4	4	3	5	3	0.442067	0.208203	-1.00402
2	3	1	1	3	3	2	2	4	19	1	1	1	0	4	4	4	4	4	5	4	4	4	4	5	5	0.197645	0.280526	-0.822728
2	3	2	1	5	3	1	3	3	19	1	1	1	0	5	3	3	3	3	3	3	3	3	3	3	3	0.574989	-0.581964	-1.00402
2	3	2	1	5	3	2	3	5	19	1	1	1	0	5	5	5	5	5	4	4	3	3	3	5	3	-0.730103	1.14302	-1.00402
2	3	1	1	4	3	2	2	5	19	1	1	0	0	5	5	2	5	5	4	4	4	4	4	4	1	0.188956	-0.413961	1.13916
1	3	2	1	5	3	2	3	3	19	1	0	0	0	1	5	5	5	5	5	5	5	5	5	5	5	0.148136	1.14302	-1.00402
1	3	2	1	3	3	2	3	3	19	1	0	0	0	4	3	3	3	3	3	3	3	3	3	3	3	0.827643	0.280526	-1.00402
2	2	2	1	3	3	1	3	3	19	1	1	0	1	4	3	3	3	3	3	3	3	3	3	3	3	0.320372	-0.0263105	-0.0636601
2	3	2	1	2	3	2	3	3	19	1	1	1	0	3	3	4	4	4	4	3	3	4	4	4	3	0.566642	-0.501583	-0.807581
2	3	2	1	3	3	2	3	3	19	1	1	1	0	4	3	3	3	3	3	3	3	3	3	3	3	-0.0125149	-0.0328339	0.647975
2	3	2	1	4	3	2	3	4	19	1	1	1	1	5	5	5	5	5	5	5	5	5	5	5	4	0.197645	1.14302	-1.00402
2	3	2	1	5	3	2	3	5	19	1	1	1	1	3	5	5	5	5	5	5	5	5	5	5	5	-0.533034	1.14302	-1.00402
3	3	1	2	3	1	2	2	3	29	0	0	0	1	3	3	3	3	3	3	3	3	3	3	3	3	0.406684	1.14302	1.13916
2	3	2	1	4	3	2	3	3	19	1	1	1	1	5	5	5	5	5	4	4	3	5	3	5	3	0.402539	1.14302	-0.633579
2	3	2	1	3	3	2	3	2	19	1	0	0	0	4	3	3	3	3	3	3	3	3	3	4	4	-0.25357	1.14302	-0.816507
2	3	2	1	5	3	2	3	3	19	1	1	0	0	4	4	4	4	4	4	4	4	4	3	4	3	0.240254	0.598056	-0.627358
1	3	2	1	4	3	2	2	3	19	1	1	0	1	5	3	4	5	4	4	3	3	4	3	5	3	0.3179	0.917235	-1.00402
2	3	2	1	4	3	2	2	4	19	1	1	1	0	4	3	3	3	3	4	3	2	4	3	3	3	0.65587	-0.597948	-0.0690188
2	3	2	1	5	3	2	3	4	19	1	1	1	0	4	5	5	5	5	5	5	5	4	2	5	1	-0.509968	0.773373	-0.816507
3	4	1	2	3	2	1	2	1	33	0	1	0	0	4	3	3	4	4	3	3	3	4	3	4	3	0.230265	-1.4678	1.13916
1	3	1	1	3	3	1	2	3	19	1	0	0	0	5	3	3	3	3	5	3	3	4	4	5	4	-1.1238	-1.44445	1.13916
2	3	2	1	3	3	2	3	3	19	1	1	0	0	5	4	4	4	4	5	5	5	5	5	5	4	0.563503	1.14302	-1.00402
2	3	2	1	4	3	1	2	4	19	1	1	0	0	5	3	4	3	3	4	3	3	4	4	4	3	-0.476157	0.054125	-0.446064
2	3	2	1	3	3	2	1	3	31	1	1	1	0	4	3	3	3	3	4	3	3	3	3	4	4	0.290958	0.280526	-1.00402
2	3	2	1	3	3	1	3	3	19	1	0	1	0	5	4	4	4	4	4	4	4	4	4	5	3	-0.221365	0.0392109	0.306293
2	4	1	2	3	1	2	2	4	19	1	1	1	0	4	4	3	4	3	4	4	4	5	4	4	4	0.387825	-0.128411	0.116686
2	3	2	1	4	3	1	3	3	19	1	1	1	0	5	5	5	5	5	5	5	5	5	2	5	3	-1.9548	0.434457	-0.627358
2	3	2	1	3	3	2	1	3	24	1	1	1	0	4	4	4	4	4	5	4	4	4	4	5	4	-0.33904	1.14302	-1.00402
2	3	2	1	3	3	2	3	3	24	1	0	0	0	4	3	3	3	3	3	3	3	3	3	3	3	-0.0241706	-0.581964	-0.257967
1	3	2	1	4	3	1	2	2	31	1	1	1	0	4	4	4	4	4	3	3	3	4	3	5	3	-1.16546	1.07069	0.64268
2	3	2	1	3	3	2	3	3	19	1	0	0	0	4	4	4	4	4	3	3	3	4	3	5	4	0.40079	-0.425902	0.828579
1	3	2	1	3	3	2	3	2	19	1	1	1	0	5	5	5	5	5	4	3	3	5	5	5	2	0.704263	0.820668	-0.822728
2	3	2	1	3	3	2	1	4	19	1	1	1	0	5	5	5	5	5	5	5	5	5	5	5	5	0.569284	1.14302	-1.00402
2	3	2	1	4	3	2	3	3	19	1	0	0	0	4	4	3	4	4	4	4	4	5	5	5	3	0.112175	-0.268179	0.458168
2	3	2	1	4	3	2	3	3	19	1	1	1	0	5	4	4	4	4	4	4	4	5	4	5	4	-0.52501	0.443962	0.0491041
2	3	2	1	4	3	2	3	2	19	1	1	0	0	1	4	5	5	5	4	3	3	4	3	5	3	-1.18789	0.518645	-0.627358
2	3	2	1	2	3	1	2	3	19	1	1	1	1	5	4	4	4	4	5	5	5	5	5	5	5	0.137308	0.27699	0.461876
2	3	2	1	3	3	1	2	3	6	1	1	1	0	5	4	4	4	4	4	4	4	4	4	4	4	-0.257327	1.14302	-0.446064
2	3	2	1	2	3	2	2	3	6	1	0	0	0	5	3	3	3	3	4	3	2	3	2	4	2	0.567974	0.193118	0.79748
2	3	1	1	4	3	2	2	5	6	1	1	0	0	5	4	4	4	4	4	4	4	4	3	4	3	-0.295237	-0.0328339	-1.00402
2	3	1	1	4	3	2	1	4	6	1	1	0	0	5	3	3	3	3	5	5	5	5	3	5	3	0.486261	0.676982	-0.816507
2	3	1	1	4	3	2	2	3	6	1	1	0	0	5	3	3	3	3	5	5	5	5	5	5	5	0.297765	-0.192263	0.983213
2	3	2	1	4	3	2	3	4	6	1	1	0	0	5	5	5	5	5	5	5	5	5	5	5	5	0.408633	0.128153	-0.260559
2	3	2	1	3	3	2	3	3	6	1	1	0	0	4	3	3	3	3	3	3	3	3	3	3	3	0.0706172	0.208203	-1.00402
2	3	2	1	4	3	2	3	4	11	1	1	1	0	5	5	5	5	5	5	4	4	5	4	5	4	-0.324448	0.353804	-0.635213
2	3	1	1	4	3	1	2	5	6	1	1	1	0	5	5	5	5	5	4	3	3	4	4	5	3	-0.634671	0.99837	-0.816507
2	3	2	1	5	3	2	3	5	19	1	0	0	0	5	5	5	5	5	5	5	5	5	5	5	5	-0.533034	-2.30694	-0.816507
2	3	1	1	4	3	2	1	2	31	1	1	1	0	4	4	3	4	4	4	4	4	4	3	4	4	0.126824	-0.581964	-0.631003
2	3	2	1	3	3	1	3	3	19	1	1	1	0	5	3	3	3	3	5	3	3	5	3	5	3	-0.634671	-0.581964	0.285419
2	3	2	1	3	3	2	2	3	6	1	0	0	0	3	3	3	3	3	3	3	3	3	3	3	3	-0.492488	0.280526	-1.00402
2	3	1	1	5	3	2	2	5	6	1	0	0	0	5	5	5	5	5	5	5	5	5	5	5	5	-0.530789	1.14302	-1.00402
2	3	2	1	5	3	2	2	5	19	1	0	0	0	4	5	5	5	5	3	3	3	4	3	5	3	0.652026	1.14302	-1.00402
2	3	1	1	3	3	2	2	3	19	1	1	1	0	5	5	5	5	5	3	3	3	4	4	4	3	-0.526089	-0.581964	-1.00402
2	3	2	1	5	3	2	3	3	19	1	1	1	0	4	3	3	3	4	5	4	4	5	4	5	2	-0.303079	0.280526	-1.00402
2	3	2	1	4	3	2	2	4	19	1	1	1	0	4	4	4	4	4	4	4	4	4	4	4	4	-0.9382	1.14302	-1.00402
2	3	2	1	3	3	1	3	3	19	1	0	0	0	1	3	3	3	3	3	3	3	3	3	3	3	0.358843	0.280526	0.95856
2	3	2	1	5	3	1	2	4	19	1	1	0	0	4	4	4	4	4	4	4	4	4	4	4	4	0.0383036	-0.504635	-0.635213
2	3	2	1	3	3	2	3	4	19	1	1	0	0	5	4	4	4	4	4	4	4	5	5	5	4	-0.344746	-0.420977	0.95741
2	3	2	1	4	3	2	3	4	19	1	1	1	0	5	5	5	5	5	5	5	3	5	3	5	3	-1.9548	-0.130059	0.486896
2	2	2	1	3	3	2	3	2	19	1	0	0	0	3	3	3	3	3	4	4	4	4	4	4	4	0.36288	1.14302	0.387007
2	3	2	1	4	3	1	2	5	19	1	1	0	0	5	4	4	4	4	4	3	3	3	3	4	1	-0.346193	0.983113	-1.00402
2	3	2	1	5	3	2	1	4	19	1	1	1	0	4	5	5	5	5	5	5	5	5	5	5	5	0.692664	0.836101	-0.430459
2	3	1	1	3	3	2	2	2	6	1	0	0	0	3	3	3	3	3	3	3	3	3	3	3	3	-0.726018	-0.581964	-0.816507
1	3	2	1	3	3	2	3	4	19	1	1	0	0	5	3	3	3	3	4	3	3	5	2	5	2	-0.290922	-1.05628	0.125489
2	3	2	1	4	3	2	3	3	19	1	1	0	0	3	3	3	3	3	3	3	3	3	3	3	3	0.406684	0.193516	1.13916
2	3	2	1	3	3	2	2	3	19	1	1	1	0	5	3	3	3	3	4	4	3	3	3	5	3	0.285252	-0.742951	1.13916
2	3	2	1	3	3	2	2	4	6	1	0	0	0	5	4	4	4	4	5	5	5	5	5	5	5	-0.160459	1.14302	0.276415
2	3	2	1	5	3	1	3	3	19	1	1	1	0	4	4	3	4	4	4	4	4	4	4	4	4	-0.21566	-0.581964	-1.00402
2	3	2	1	3	3	1	2	3	19	1	1	1	0	5	5	5	5	5	5	5	5	5	5	5	3	0.902824	1.07069	-0.816507
2	3	1	1	3	3	1	2	3	19	1	1	1	0	5	4	4	4	4	4	4	4	4	4	5	4	-0.831922	0.280526	0.125489
2	3	1	2	3	1	1	2	3	33	1	1	1	0	4	4	4	4	4	4	4	4	4	3	4	3	0.118069	0.910839	0.462701
2	3	1	1	5	3	2	2	3	19	1	1	1	1	4	3	3	3	3	3	3	3	3	3	3	3	0.530064	0.0643915	-1.00402
1	3	2	1	3	3	2	3	3	19	0	0	1	0	4	5	5	5	5	5	5	5	5	5	5	5	0.129035	-0.424254	0.0905167
2	3	2	1	3	3	2	3	3	19	1	1	0	0	5	5	5	5	5	5	5	5	5	5	5	5	-0.140594	0.588619	0.307242
2	3	2	1	4	3	2	3	5	19	1	1	1	0	5	5	5	5	5	5	5	4	5	2	5	2	0.183312	-0.0328339	-1.00402
2	3	2	1	3	3	2	3	4	19	1	1	0	0	5	3	4	5	5	4	3	2	4	3	5	3	-0.483368	-0.504016	0.668648
2	3	2	1	4	3	2	3	4	19	1	1	1	0	4	4	3	4	4	4	3	2	4	3	4	2	-0.09343	0.434457	-0.816507
2	3	2	1	4	3	2	3	3	19	1	1	1	0	4	4	4	4	4	5	5	4	4	4	5	3	-0.0991289	0.512328	-0.816507
2	3	2	1	3	3	2	3	3	19	1	1	1	1	5	5	5	5	5	5	5	5	5	3	5	3	0.338316	1.14302	0.802409
2	3	2	1	4	3	2	3	3	19	1	0	0	0	4	4	3	3	3	5	4	5	5	5	5	5	0.0650049	-0.11344	-0.286134
2	3	2	1	4	3	1	3	4	19	1	1	1	0	5	5	5	5	5	5	5	5	5	5	5	3	0.832003	1.14302	-0.446064
2	3	2	1	4	3	2	3	3	19	1	1	1	0	4	4	4	4	4	4	4	4	4	3	4	3	0.241449	-0.199086	-0.0641177
2	2	2	1	3	3	2	2	3	19	1	0	0	0	4	4	4	4	4	4	3	3	5	3	5	3	0.154784	-0.203868	0.80261
2	4	1	1	4	1	1	2	3	33	1	1	1	0	5	5	5	5	5	5	4	4	4	4	5	3	-0.480452	0.0337492	0.436073
2	3	2	1	1	3	2	2	3	19	1	1	0	0	5	3	3	3	3	5	3	3	4	4	4	3	0.540337	1.14302	-1.00402
2	3	2	1	3	3	2	3	3	19	1	1	1	0	3	3	3	3	3	4	3	3	4	3	4	3	0.0441973	0.926047	-1.00402
2	3	2	1	5	2	1	2	3	33	1	1	1	0	4	4	4	4	4	4	4	4	4	4	4	4	0.0297206	0.280526	-0.244954
2	3	2	1	3	3	2	3	2	19	1	0	0	0	4	3	3	3	3	3	3	3	3	3	3	3	0.211914	-0.581964	0.983213
2	2	2	1	4	3	2	3	3	31	1	1	0	0	5	3	3	3	3	5	5	5	5	3	5	3	-0.795961	-0.130059	0.488045
2	3	2	1	5	3	2	3	3	15	1	1	0	0	4	4	3	3	3	5	4	4	5	5	5	5	0.519494	0.757333	-0.319333
1	3	1	1	3	3	2	2	3	30	1	0	0	0	3	3	3	3	3	3	3	3	3	3	3	3	-0.342688	-0.581964	1.13916
2	3	1	1	3	3	2	2	3	27	1	1	0	0	4	3	3	3	3	4	3	3	4	3	4	3	0.406496	-0.490179	0.0905167
2	3	2	1	4	3	2	3	3	19	1	0	0	0	5	4	4	3	3	4	3	3	3	3	5	4	0.0173818	-0.905625	0.983213
2	3	1	1	3	3	1	2	3	30	1	1	1	0	5	5	5	5	5	4	4	4	5	4	5	4	-0.758051	1.14302	-1.00402
2	3	1	1	4	3	2	1	4	30	1	1	0	0	4	4	4	4	4	4	4	4	4	4	4	4	-0.532098	-0.0328339	-0.627358
2	3	1	1	3	3	1	1	2	30	1	1	0	0	4	3	3	3	3	3	3	3	3	3	4	3	-0.801227	-1.36712	0.95856
2	3	1	1	4	3	2	1	5	15	0	0	0	1	5	5	5	5	5	5	5	5	5	1	5	1	-0.221365	1.14302	-1.00402
2	3	1	1	5	3	2	2	4	30	1	0	0	0	5	4	4	4	4	4	4	4	4	4	4	4	0.0472474	-0.420977	-0.446064
2	3	2	1	5	3	2	3	4	6	1	1	0	0	5	5	5	5	5	5	3	3	4	4	5	3	0.559368	1.14302	-0.635213
2	3	2	1	3	3	2	3	3	23	1	1	1	0	3	3	3	3	3	3	3	3	3	3	3	3	-0.0863862	-0.581964	-1.00402
1	3	2	1	3	3	2	3	3	30	1	1	1	1	3	3	3	3	3	3	3	3	3	3	3	3	-0.53955	-0.581964	0.387007
2	3	1	1	4	3	2	2	4	30	1	1	0	0	5	4	4	4	4	5	5	4	4	3	5	3	-0.459278	0.208203	-0.467428
1	2	1	1	4	3	1	1	3	30	1	1	1	0	5	3	3	3	3	3	3	3	3	3	3	3	0.0729554	-0.34552	0.95856
1	3	1	1	4	3	1	2	3	30	1	1	1	0	4	4	4	4	4	4	4	4	4	4	4	4	0.198473	0.280526	-0.633579
2	3	2	1	4	3	1	3	4	30	1	1	0	0	2	4	4	4	4	4	4	4	4	4	4	4	0.336617	0.280526	0.306293
2	3	2	1	3	3	2	2	3	30	0	1	0	0	5	4	4	4	4	4	3	3	4	4	4	4	0.364829	-0.11296	-0.44925
1	3	2	1	3	3	2	2	4	30	1	1	1	0	4	4	4	4	4	4	4	4	4	3	4	3	-0.738801	-0.58899	0.668648
2	3	1	1	4	3	2	2	4	6	1	1	1	0	5	4	4	4	4	4	4	4	4	4	4	4	-0.0334307	-1.44445	-1.00402
2	3	1	1	5	3	1	2	3	32	1	0	0	0	3	3	3	3	3	3	3	3	3	3	3	3	-1.25777	-0.581964	-1.00402
2	3	2	1	3	3	1	2	4	15	1	1	0	0	4	4	3	4	4	4	3	3	4	3	5	3	0.0451948	-0.270736	0.0862739
2	3	1	1	3	3	2	3	4	19	1	1	1	0	4	3	3	3	3	4	4	4	4	4	4	4	0.178975	-0.113185	0.668648
2	3	2	1	4	3	2	3	2	11	1	1	0	0	5	5	5	5	5	4	3	3	4	3	5	4	0.339432	0.601364	-0.0641177
2	3	2	1	4	3	1	3	4	32	1	1	1	0	4	3	4	5	4	5	5	4	4	3	5	2	-0.592199	0.193118	0.0905167
2	3	2	1	5	3	2	3	4	19	1	1	0	0	5	3	3	3	3	4	4	4	4	4	5	3	-0.303079	0.128153	0.125489
2	3	1	1	4	3	2	2	4	19	1	1	1	1	4	4	4	4	4	5	2	2	3	3	4	3	-0.672581	0.280526	-1.00402
2	3	1	1	3	3	2	2	3	19	1	0	0	0	5	3	3	4	4	4	3	3	4	4	5	3	0.369844	-0.114674	1.13916
3	4	1	2	3	1	1	2	2	33	1	1	0	0	4	4	4	4	3	4	4	3	3	3	3	3	0.00997663	0.280526	0.0327631
2	3	2	1	3	3	2	3	3	19	1	0	0	0	5	5	5	5	5	5	5	5	5	5	5	5	-1.76519	1.14302	-1.00402
2	3	1	1	4	3	2	2	4	19	1	1	1	0	5	5	5	5	5	5	5	5	5	5	5	3	-0.265169	0.829656	0.125489
2	3	2	1	3	3	1	2	3	32	1	0	0	0	4	4	4	4	4	4	4	4	4	4	5	4	-0.369108	-0.581964	0.285419
1	2	2	1	3	1	2	3	3	28	1	0	0	0	4	3	3	3	3	3	3	3	3	3	3	3	0.290958	-0.581964	-1.00402
2	3	2	1	5	3	2	2	4	30	0	0	0	1	5	4	4	4	4	5	5	5	5	5	5	5	-0.416668	-0.352491	0.776606
2	3	1	1	3	3	2	3	1	30	1	1	1	1	4	3	3	3	3	3	3	3	3	3	3	3	0.123774	1.14302	-1.00402
2	3	2	1	3	3	2	2	4	30	1	1	1	0	3	3	3	3	3	3	3	3	3	3	3	3	0.370126	-0.581964	-0.454409
2	3	2	1	3	3	1	1	3	32	1	1	0	0	4	3	3	5	5	5	1	1	5	1	5	3	-0.428158	-0.512074	0.488045
2	3	2	1	3	3	1	3	3	19	1	1	1	0	5	5	5	5	5	5	5	5	5	5	5	5	-0.633476	-0.339137	-0.446064
4	4	1	2	4	1	2	2	4	24	1	1	1	0	5	5	5	5	5	5	4	5	5	3	5	3	0.19194	1.14302	0.798629
2	3	2	1	5	3	2	2	4	32	1	0	0	0	1	1	1	1	1	5	5	5	5	5	5	5	-0.259275	-0.110423	-0.0600152
2	3	2	1	4	3	2	3	4	32	1	1	0	0	3	4	4	4	4	4	3	3	4	3	4	4	0.109722	0.280526	-1.00402
2	3	2	1	2	3	1	1	4	32	1	1	1	0	5	5	5	5	5	4	4	4	4	4	5	4	-0.158128	0.1377	-0.627358
1	3	2	1	2	3	2	2	3	32	1	0	0	0	3	3	2	2	2	4	4	3	4	4	5	3	0.218562	0.84474	-0.635703
1	2	2	1	4	3	2	3	3	19	1	1	0	0	3	3	3	3	3	3	3	3	3	3	3	3	-1.53579	-0.581964	-1.00402
2	3	1	1	3	3	2	2	3	17	1	1	1	0	5	3	3	3	3	3	3	3	3	3	3	3	-0.171856	-0.581964	-1.00402
3	3	1	2	4	2	1	2	3	32	1	0	0	0	3	3	3	3	3	4	4	4	4	4	4	4	0.203539	-0.431693	1.13916
1	3	2	1	4	3	2	3	4	19	1	0	0	0	5	5	5	5	5	5	5	5	5	5	5	5	-2.04241	1.14302	-1.00402
2	3	2	1	3	3	2	3	3	10	1	1	1	0	4	3	3	3	3	3	3	3	3	3	3	3	0.445948	0.280526	0.254549
2	3	1	1	3	3	2	2	3	19	0	1	0	0	5	3	3	3	3	4	4	4	4	4	4	4	0.251626	-1.68855	0.828579
3	3	1	2	3	2	1	2	1	11	1	1	0	0	4	3	3	3	3	5	4	3	4	3	3	3	0.379692	0.352617	1.13916
2	3	2	1	3	3	2	3	3	30	0	1	0	0	5	4	4	4	4	4	4	4	4	4	4	4	0.367139	-0.491728	0.607483
2	3	2	1	4	3	2	3	3	19	1	0	0	0	2	3	3	3	3	3	3	3	3	3	3	3	-0.0504248	-0.434745	-1.00402
2	3	2	2	3	3	2	3	3	19	1	1	1	0	4	3	2	4	4	4	3	3	3	1	3	1	0.795237	0.288584	-1.00402
2	3	1	1	3	3	2	2	2	19	1	1	1	1	3	3	3	3	3	3	3	3	3	3	3	3	0.290958	-0.581964	-1.00402
4	3	1	3	5	1	1	1	3	33	1	1	1	0	4	4	4	4	3	4	3	4	4	4	5	4	0.66679	0.204571	0.583248
2	3	1	1	3	3	1	2	5	32	1	1	1	0	5	5	5	5	5	5	3	3	3	3	3	3	-0.173805	0.222084	-1.00402
2	2	2	1	4	3	2	1	4	19	1	1	1	0	5	3	3	3	3	3	3	3	3	3	3	3	-0.332342	0.926047	1.13916
2	3	1	2	4	2	1	2	2	7	0	1	0	0	5	4	4	4	4	4	4	3	4	4	4	3	-0.25128	-1.37087	1.13916
2	3	2	1	3	3	2	3	3	19	1	1	1	0	4	4	4	4	4	4	3	3	3	3	5	3	0.485871	0.280526	0.307242
2	3	1	1	3	3	2	2	4	33	1	1	1	1	4	3	3	3	3	5	4	3	4	4	4	3	-1.46192	0.280526	-0.822728
2	3	1	1	3	3	2	2	4	19	1	1	1	0	5	5	5	5	5	5	5	5	5	5	5	5	-0.0749891	0.436729	-0.814874
3	3	1	2	4	2	1	2	3	7	1	1	1	0	4	5	3	4	4	4	4	4	4	4	4	4	0.464804	-0.0328339	-0.0683599
2	3	1	1	2	3	1	2	3	32	0	1	0	0	4	3	3	3	3	4	3	3	4	4	4	4	0.338316	-1.3864	0.64268
2	3	1	1	3	3	2	2	3	12	1	1	0	0	3	3	3	3	3	3	3	3	3	3	3	3	0.167578	-0.581964	0.80146
2	3	2	1	5	2	2	1	4	13	1	0	0	0	4	5	5	5	5	5	3	3	3	3	5	3	-0.0283259	0.352617	0.27132
2	3	2	1	3	2	1	1	3	13	1	0	0	0	5	3	3	3	3	3	3	3	3	3	1	3	0.111844	-0.581964	-0.131499
2	3	2	2	4	2	1	1	3	13	1	1	1	0	4	4	4	4	4	4	4	3	4	3	4	3	0.720135	0.509101	0.278507
2	3	2	2	4	2	2	3	2	13	1	0	0	0	3	3	3	3	3	4	3	3	3	3	3	3	-0.473106	-0.734668	0.270284
2	3	1	2	4	1	1	2	4	33	1	1	0	0	5	4	4	4	4	3	3	4	5	4	5	3	0.375671	0.0509359	0.609023
2	3	2	1	4	3	2	3	4	31	1	0	0	1	4	4	3	4	4	3	3	3	3	3	4	3	-0.380707	-0.666108	0.647284
2	3	1	2	3	2	2	2	4	13	1	0	0	0	4	4	3	2	1	2	3	4	2	4	3	4	0.704263	-0.0328339	-0.305372
2	3	2	1	5	2	1	1	1	32	1	1	0	0	1	1	1	1	1	5	5	5	5	5	5	5	0.232441	0.11808	0.614318
2	3	2	1	3	2	2	3	3	19	1	1	0	1	5	4	4	4	4	4	3	3	5	3	5	3	0.278526	0.66638	-1.00402
2	3	2	1	4	3	2	1	4	19	1	0	0	0	5	5	5	5	5	5	5	5	5	5	5	5	0.608548	0.988853	-0.816507
3	3	1	1	4	2	1	2	3	13	1	1	0	0	3	3	3	3	3	3	3	3	3	3	3	3	-0.209766	-0.356012	1.13916
3	4	1	2	4	1	1	2	4	19	1	1	1	0	4	4	3	3	3	4	4	4	4	3	3	3	-0.107518	-0.991733	0.64268
2	3	2	1	3	3	1	4	1	26	1	1	1	0	5	5	5	5	5	5	5	5	5	5	5	5	0.597853	1.14302	-1.00402
2	3	2	1	4	2	2	1	2	13	1	1	0	0	4	3	3	3	3	4	2	2	3	3	4	3	0.17778	-0.0314806	0.0500247
2	3	1	2	3	2	2	2	3	13	0	1	0	0	4	3	3	3	3	3	3	3	3	3	3	3	0.444594	0.290344	1.13916
2	3	2	1	4	3	1	2	3	31	1	1	1	0	4	3	3	4	4	5	4	4	4	4	4	4	-1.33735	1.14302	-1.00402
1	3	1	1	2	3	1	1	3	30	1	1	1	0	5	3	3	3	3	5	3	3	3	4	4	3	-0.557008	0.126363	-0.446064
2	4	1	1	4	3	2	2	2	3	0	1	0	0	4	3	3	3	3	3	3	3	3	3	4	3	-0.447399	-1.36712	0.460927
2	3	2	1	3	3	2	3	3	32	1	0	0	0	3	3	3	3	3	3	3	3	5	5	5	3	-0.0504248	-0.346193	0.289893
2	3	2	4	1	3	1	2	3	32	1	0	0	0	4	3	3	3	3	3	3	3	3	3	3	3	-0.865248	-1.98542	0.979233
2	3	2	1	4	2	1	1	1	32	1	0	0	0	4	3	3	3	3	3	3	3	3	3	4	3	-0.176103	-1.29723	-0.816507
2	4	1	2	4	2	1	2	4	33	0	1	0	0	4	3	3	3	3	4	3	3	3	3	4	3	-0.630403	-0.66641	0.281439
2	3	2	1	4	3	1	3	4	32	1	1	0	0	5	4	4	4	4	4	4	4	4	4	4	4	0.412389	0.280526	0.0958123
2	3	1	1	4	3	1	2	2	30	1	0	0	0	1	4	4	4	4	4	4	4	4	4	4	4	0.0788492	1.14302	1.13916
1	3	2	1	4	3	2	3	3	19	1	0	0	0	3	3	3	3	3	5	3	3	5	5	5	3	-1.1179	-0.424927	0.802409
2	4	1	2	4	2	2	2	2	13	1	0	0	0	5	3	3	3	3	5	5	5	5	5	5	5	0.2759	1.14302	1.13916
2	3	1	1	4	3	1	2	4	11	1	1	1	0	5	5	5	5	5	3	3	3	3	3	4	4	-0.21566	0.262209	-0.0966044
1	3	2	1	3	3	2	3	4	19	1	1	1	0	4	3	3	4	4	3	3	3	4	3	4	3	0.813549	0.208203	-0.849388
2	3	2	1	4	3	1	3	1	15	1	1	1	0	4	5	3	3	3	5	3	3	5	2	5	1	0.327084	1.07069	0.0500247
3	4	1	1	4	3	2	2	4	23	1	0	0	0	5	4	4	4	4	5	4	4	4	2	5	2	0.705036	-1.60177	0.979233
2	3	2	1	3	3	2	1	3	32	0	1	0	0	4	3	3	3	3	3	3	3	3	3	3	3	-0.488294	0.280526	0.647975
2	3	1	1	3	2	2	1	3	13	0	1	0	0	4	3	3	3	3	4	4	4	4	3	4	2	-0.272241	-0.433341	0.764052
2	3	2	1	3	3	1	3	3	6	0	1	0	0	5	5	5	5	5	5	5	5	5	5	5	5	-1.20927	0.530147	-0.249622
3	3	1	2	4	1	1	2	4	33	1	0	0	0	4	3	4	4	4	4	4	4	4	4	4	4	0.44899	0.280526	1.13916
2	2	2	1	4	3	2	3	3	19	1	1	1	0	5	4	4	4	4	4	4	4	4	3	5	3	0.326919	0.0458854	-0.249622
2	3	2	1	3	3	2	2	1	19	1	1	1	0	5	5	5	5	5	5	5	5	5	5	5	5	0.437557	1.14302	0.306092
2	3	1	1	3	2	2	1	4	23	1	1	1	0	4	4	4	4	4	4	3	4	4	2	4	3	-0.222248	-0.434745	1.13916
3	4	1	2	3	3	1	2	3	3	0	1	0	0	3	3	3	3	3	4	4	3	4	3	3	2	0.843625	-0.195025	1.13916
4	3	1	2	4	1	1	2	4	13	1	1	0	0	4	4	4	4	4	4	4	4	4	4	4	4	-0.0311854	-0.837383	1.13916
3	3	2	2	4	2	2	2	4	13	1	1	0	0	5	5	5	5	5	5	5	5	5	5	5	5	0.145921	-0.0333665	0.265801
1	3	2	1	4	3	2	3	4	19	1	1	1	0	5	5	5	5	5	5	5	5	5	5	5	3	-0.382844	0.838468	-0.816507
2	3	2	1	4	3	2	3	2	19	1	1	1	0	4	4	4	4	4	4	4	4	4	4	4	4	0.136739	0.280526	-0.243321
2	3	2	1	3	3	2	1	1	13	1	0	0	0	5	3	3	3	3	3	3	3	3	3	3	3	0.564068	-0.581964	1.13916
3	4	1	2	3	1	2	2	3	24	1	1	1	0	4	4	4	4	4	4	4	4	4	4	4	4	0.0789642	-0.0328339	0.760968
2	3	1	1	3	3	2	3	3	19	1	1	1	0	4	3	3	3	3	3	3	3	3	3	3	3	0.451609	-0.581964	-1.00402
3	3	1	2	4	2	2	2	3	13	1	0	1	0	4	3	3	3	3	4	4	4	4	4	4	4	-0.360633	-0.0323051	0.0573173
3	4	1	2	5	1	2	2	1	19	1	0	0	0	5	4	5	5	5	5	5	5	4	4	5	3	-0.247276	-1.06144	0.953659
2	3	1	1	4	3	2	2	3	19	1	1	1	0	5	5	5	5	5	5	5	5	5	5	5	5	-0.072535	1.14302	-1.00402
2	3	2	1	3	3	1	1	3	32	0	1	0	0	4	3	3	3	3	3	3	3	3	3	3	3	0.123774	-0.581964	-0.627358
2	3	2	1	4	3	2	3	4	19	1	1	1	0	5	3	3	3	3	5	5	5	4	3	5	5	0.0494636	0.99837	-0.471073
2	4	1	1	3	3	2	1	4	23	1	1	0	0	5	4	4	4	4	4	4	4	4	4	5	4	-0.265169	0.280526	-0.100629
2	3	1	2	3	2	1	1	3	13	1	1	0	0	5	4	4	4	4	4	4	4	5	4	5	4	-0.310621	0.193118	0.306293
2	3	2	1	3	2	2	1	1	13	0	1	0	0	4	3	3	3	3	3	3	3	3	3	3	3	0.419009	-0.364556	0.647775
2	3	2	1	4	3	2	1	3	32	1	0	0	0	5	3	5	5	5	5	3	3	5	3	4	2	0.741029	1.14302	-0.814874
4	3	1	3	4	2	2	2	4	33	1	1	0	0	2	4	3	4	4	4	3	3	2	2	2	2	0.133977	-1.62557	0.620657
2	3	2	1	3	3	2	1	3	19	1	1	1	1	4	4	4	4	4	5	3	3	4	3	4	3	-0.135895	1.14302	-1.00402
3	4	1	2	3	1	2	2	3	10	1	1	1	0	3	3	3	3	3	4	4	4	4	3	4	4	0.197645	0.280526	0.768953
2	3	1	1	4	3	2	2	4	6	1	1	1	0	5	5	5	5	5	5	5	5	5	5	5	2	-1.58461	-2.30694	-0.428825
3	3	1	2	3	2	2	2	3	11	1	0	0	0	5	3	3	3	3	3	3	3	3	5	5	1	-0.418617	-1.68913	1.13916
3	4	1	2	4	1	2	2	4	23	1	1	0	0	3	4	4	4	4	4	4	4	4	4	4	4	-0.240698	-0.0440301	0.79748
4	4	1	2	4	1	2	2	4	20	1	1	1	0	4	3	3	3	3	4	4	4	4	4	4	4	-0.795961	-0.501583	0.613125
2	3	2	1	4	3	1	3	4	10	1	1	1	0	4	4	4	4	4	4	4	4	4	4	4	4	-0.623072	0.280526	-1.00402
2	3	1	1	5	3	2	2	5	10	1	1	1	0	5	5	5	5	5	5	5	5	5	5	5	5	-2.04241	1.14302	-1.00402
2	3	2	1	3	3	1	3	4	10	0	0	1	1	4	5	4	4	5	5	5	5	4	1	5	4	0.55367	-0.899129	0.275423
2	3	2	1	3	3	2	1	2	10	0	1	0	0	4	4	4	4	4	4	4	4	4	4	4	4	-0.118262	-0.500209	0.302541
2	3	2	1	4	3	2	3	3	10	1	1	0	0	4	3	3	3	3	4	3	4	4	4	4	3	0.13253	-0.346193	0.646826
2	3	1	1	3	3	2	1	4	10	1	1	1	0	5	4	4	4	4	4	2	2	5	4	5	4	0.669014	0.280526	-0.478945
2	3	2	1	3	3	2	2	3	10	1	1	1	0	5	4	3	4	4	4	3	3	4	2	5	2	-0.785162	-0.263494	-0.0688182
2	3	2	1	5	3	2	2	3	10	1	1	1	1	4	3	3	3	3	5	4	4	5	4	5	4	-0.13019	-0.581964	0.983213
2	3	2	1	3	3	2	3	3	10	0	1	0	1	5	5	4	4	4	5	4	2	3	3	5	3	0.303513	-0.599067	0.0746782
2	3	2	1	3	3	1	3	3	10	1	1	1	1	4	3	3	3	3	4	4	4	4	4	5	4	-0.0148531	0.280526	0.448172
1	3	2	1	5	3	2	2	5	31	1	1	1	0	5	5	5	5	5	5	3	3	5	3	5	1	0.902824	1.14302	-1.00402
2	3	2	1	3	3	2	3	3	10	1	1	1	0	4	4	4	4	4	4	4	4	4	3	4	3	-0.476171	-0.434745	-0.430916
2	3	2	1	3	3	2	3	4	10	1	1	1	0	4	4	4	4	4	4	4	4	4	3	4	3	0.387825	1.14302	-1.00402
3	4	1	2	3	1	2	2	3	10	1	1	0	0	1	3	3	4	3	3	2	4	5	4	5	4	-0.387778	-1.69405	0.957868
2	3	2	1	3	3	1	3	4	10	1	1	1	0	4	3	3	3	3	3	3	3	3	3	4	3	-0.209766	-0.581964	0.479042
2	3	2	1	3	3	1	3	3	15	1	1	1	0	5	4	4	4	4	5	5	4	4	4	5	4	0.524171	1.07069	-1.00402
2	3	1	1	3	3	1	2	4	6	1	0	0	0	4	3	3	3	3	3	3	3	4	3	4	3	-0.498382	0.0483489	0.260656
2	3	1	1	3	3	2	1	1	6	1	1	0	0	4	5	5	5	5	5	5	5	5	5	5	5	-0.58711	1.14302	1.13916
2	3	1	1	5	3	1	2	4	6	1	1	1	0	5	5	5	5	5	5	5	5	5	5	5	5	-1.24392	1.14302	-1.00402
2	3	2	1	4	3	1	1	3	21	1	1	1	0	5	4	4	4	4	4	4	4	4	4	4	4	-0.716384	-0.581964	-0.816507
2	3	2	1	4	3	2	3	3	17	1	1	1	0	4	3	3	3	3	4	4	4	4	4	4	3	0.0821072	-0.581964	0.125489
2	3	1	1	4	3	2	2	4	11	1	0	0	0	5	5	5	5	5	5	3	3	5	3	5	1	1.10641	1.14302	0.306092
2	3	1	1	3	3	2	2	3	3	1	0	0	0	4	3	3	3	3	4	3	3	4	3	4	3	0.547167	-0.600685	0.828579
2	3	2	1	4	3	2	3	3	6	1	1	0	0	4	4	5	4	3	5	3	3	4	2	4	3	0.356628	0.681558	0.634134
2	3	2	1	4	3	2	1	4	15	1	1	0	0	5	3	3	3	3	3	3	3	3	3	3	3	-0.00952142	-0.581964	-1.00402
2	3	1	1	3	1	1	1	3	3	1	0	0	0	3	1	1	1	1	1	1	1	1	1	1	1	-0.369108	-0.581964	-1.00402
2	3	1	1	4	3	2	2	3	6	1	1	1	0	3	3	3	3	3	3	3	3	3	3	3	3	0.364829	-0.581964	1.13916
2	3	1	1	3	3	1	2	3	15	1	1	0	0	3	3	3	3	3	2	2	2	3	3	3	2	-0.273881	-0.827065	-0.249622
2	3	1	1	3	3	2	2	3	6	1	0	0	0	5	3	3	3	3	3	3	3	3	3	3	3	0.364829	-0.114674	0.620857
2	3	1	2	3	2	2	2	2	13	1	1	0	0	4	3	3	3	3	4	4	3	4	4	4	3	-0.129513	0.0637348	0.764052
3	4	1	2	3	1	2	2	3	13	1	1	1	0	5	5	5	5	5	5	4	5	5	4	5	4	0.300845	-0.358143	0.642479
3	3	1	2	4	2	2	2	3	13	0	1	0	0	3	3	3	3	3	3	3	3	3	3	3	3	-0.462421	-0.512074	1.13916
2	3	2	1	3	3	1	3	3	30	0	1	0	0	4	4	4	4	4	4	4	4	4	4	4	4	-0.209766	-0.0328339	1.13916
2	3	2	1	3	3	2	3	3	24	1	1	1	0	4	4	4	4	4	5	5	3	5	3	5	3	0.444594	-0.987624	1.13916
2	3	2	1	3	3	1	3	3	18	1	0	0	0	5	3	3	3	3	3	3	3	3	3	3	3	0.263135	-0.356012	-0.446064
2	3	1	1	3	3	1	2	3	6	0	1	0	0	5	5	5	5	5	5	3	3	4	3	5	3	-0.221365	0.516296	-0.252247
2	3	1	1	3	3	2	2	4	6	1	1	1	0	4	4	4	4	4	4	3	3	4	2	3	2	-0.249694	-0.909475	0.0779187
2	3	1	1	3	3	2	1	4	10	1	1	0	0	5	3	3	4	4	5	5	5	5	4	5	3	-0.885173	-0.115763	-0.0835073
2	3	2	1	4	3	1	2	3	15	1	1	0	0	5	5	4	5	4	5	4	3	5	4	5	4	-0.679992	-0.994637	0.307242
2	3	2	1	4	3	2	2	3	10	1	0	0	0	4	3	3	3	3	3	3	3	3	3	3	3	0.780582	0.516296	-0.131499
2	3	2	1	3	3	1	2	3	31	1	1	1	1	3	4	4	4	4	4	4	4	4	4	4	4	-0.526204	0.834691	0.80146
3	3	1	2	4	1	1	2	3	33	0	1	0	0	4	4	4	4	4	4	4	4	4	3	4	3	0.563505	0.515639	-0.249622
2	3	2	1	4	3	2	3	3	6	1	1	0	0	5	3	3	3	3	4	4	4	4	3	5	4	0.269396	-0.287526	0.983213
2	3	1	1	4	3	1	2	4	10	1	1	0	0	4	4	4	4	4	4	4	4	4	3	5	3	-0.816014	-0.354364	-0.635213
2	4	1	2	5	1	1	2	4	33	1	1	0	0	4	3	3	4	4	4	4	4	4	4	4	4	-0.0239623	-0.906666	0.44863
2	3	2	1	4	3	1	2	3	10	0	1	0	0	5	4	4	4	3	5	5	5	5	3	5	2	0.726996	-0.0256071	0.0709266
1	3	2	1	3	3	2	3	3	19	1	0	0	0	4	3	3	3	3	4	3	3	4	3	4	2	-0.295237	-0.658719	-0.430916
2	3	2	1	4	3	2	3	3	10	1	1	1	0	4	4	3	4	3	4	4	3	4	3	4	3	0.26325	0.441513	0.798629
2	4	1	2	4	1	2	2	4	17	1	1	0	0	5	4	4	4	4	5	5	5	5	4	5	4	-0.735314	-1.29723	0.802776
2	4	1	1	4	3	2	2	3	12	0	1	0	0	4	3	3	3	3	5	4	3	4	3	4	4	0.395262	-1.21229	0.64268
2	4	2	1	5	1	1	3	3	2	1	1	0	0	4	3	3	3	3	4	4	3	4	2	2	2	1.49785	-0.188501	0.125489
2	3	2	1	5	3	1	3	4	6	1	1	1	0	5	4	4	4	4	4	5	4	5	4	5	4	-1.37095	1.14302	-1.00402
2	3	2	1	4	3	2	3	4	32	1	1	0	0	5	5	5	5	5	4	3	3	4	4	5	4	-0.409951	0.504236	-0.0986324
2	3	1	1	5	3	2	2	4	6	1	1	1	0	5	5	5	5	5	5	5	5	5	5	5	5	-0.801855	0.191915	0.117144
2	2	2	1	4	3	1	2	3	2	1	1	0	0	4	4	3	3	3	3	3	3	4	3	5	3	-0.875726	-0.428033	0.306293
2	3	1	1	3	3	1	2	2	23	1	1	1	0	4	4	4	4	4	4	4	4	4	4	4	4	-0.366058	-0.0328339	0.64268
2	4	2	1	4	3	1	1	3	2	1	1	0	0	4	4	4	4	4	4	3	3	4	4	4	4	0.353943	-1.30467	0.979233
2	3	1	1	4	3	1	2	4	33	1	1	1	0	5	5	5	5	5	5	3	3	5	3	5	4	-0.420437	-0.580801	-0.816507
2	3	1	1	3	3	1	2	2	6	1	1	0	0	4	4	4	4	4	4	4	4	4	3	4	4	-0.0472818	-0.581964	1.13916
2	3	1	1	4	3	1	2	4	6	1	1	0	0	4	4	4	4	4	4	4	4	5	3	4	3	0.340265	0.354106	-0.430916
2	3	2	1	3	3	2	1	3	31	1	1	1	0	4	4	4	4	4	4	4	4	4	4	4	4	0.986985	0.206813	0.466223
2	4	1	1	5	3	1	1	3	2	0	1	0	0	5	5	5	3	1	4	1	3	3	1	3	3	1.90179	-1.85504	0.281439
2	3	1	1	3	3	1	2	3	6	1	1	1	0	5	4	4	4	4	5	4	4	5	4	5	4	-0.671776	-0.193791	-0.446064
2	3	1	1	4	3	2	2	4	6	1	1	1	0	4	4	4	4	4	4	4	4	4	4	4	4	0.197645	0.280526	-0.286134
2	4	2	1	4	3	2	3	2	12	1	1	0	0	5	4	3	4	3	4	4	4	4	3	4	3	0.0227351	0.205195	-0.260559
2	4	2	1	3	3	2	2	4	23	1	1	0	0	5	3	3	3	3	4	4	4	4	3	5	4	0.384199	0.516296	0.797709
3	4	1	2	3	1	1	2	4	23	1	0	0	0	5	5	5	5	5	5	3	5	4	4	5	3	-0.284517	-0.432171	0.949556
2	4	2	2	4	1	1	1	2	29	1	1	0	0	4	3	3	3	4	4	4	4	4	4	4	4	-0.0163629	-0.434745	0.0927479
3	4	1	2	4	1	1	2	3	11	1	1	1	1	4	3	3	3	3	4	4	4	4	4	4	4	-0.806473	-0.672039	0.265324
2	4	2	1	4	1	2	1	4	16	1	1	0	0	5	3	3	3	3	4	3	3	4	3	4	4	0.0966938	-0.185508	0.983213
2	4	2	1	4	3	2	3	3	29	1	1	0	1	4	2	3	3	3	5	4	4	4	4	4	4	0.78384	-0.356012	0.242224
3	3	1	2	3	2	1	2	3	33	1	1	1	1	4	3	3	4	3	4	4	4	4	4	4	4	0.471986	0.675493	0.466022
2	4	2	1	4	3	2	1	4	2	1	1	0	0	5	5	5	5	5	5	5	5	5	4	5	5	0.199782	-0.275631	0.64153
2	3	2	1	4	3	2	1	3	6	0	1	0	0	4	3	3	3	3	3	3	3	3	3	3	3	0.534438	-0.275631	0.460927
2	3	2	1	4	3	1	3	4	24	1	1	1	0	5	5	5	5	5	5	5	5	5	5	5	5	0.298029	1.14302	-0.816507
3	4	1	2	4	1	2	2	3	16	1	1	0	0	5	4	4	4	4	3	3	3	3	3	5	3	0.406684	-0.59587	0.614318
2	3	2	1	3	3	2	3	3	2	1	0	1	0	4	5	5	5	4	4	3	3	4	3	4	3	-0.0687532	-1.05987	0.306293
2	3	1	1	4	3	2	1	3	14	1	1	1	0	5	4	4	4	4	4	3	3	4	3	4	3	0.676441	-0.993536	0.125489
2	4	1	1	5	3	2	1	3	2	0	1	0	0	4	3	3	3	3	4	3	3	4	3	4	3	0.708695	-1.13602	0.768752
2	4	1	2	3	3	1	1	3	2	1	1	0	0	5	2	2	2	3	5	5	5	5	5	5	3	0.90722	-0.512074	1.13916
2	4	1	1	4	3	1	2	4	7	1	1	1	0	5	4	4	4	4	5	4	5	5	5	5	5	0.248674	-0.0328339	1.13916
2	3	2	1	4	3	2	3	1	29	1	1	1	0	4	4	4	5	3	4	4	4	4	3	4	3	0.328035	-0.0256055	0.390759
3	1	2	2	3	2	2	3	2	18	0	1	0	0	3	3	3	3	3	3	3	3	3	3	3	3	-0.869062	-0.436363	0.285419
2	3	1	1	5	3	2	2	3	6	1	1	0	0	5	5	4	5	5	4	4	4	5	3	5	3	0.09491	-0.10674	-0.110625
2	4	1	1	4	3	1	4	3	31	1	1	1	0	4	4	3	4	4	5	4	4	4	4	4	4	-0.295237	-0.978781	0.647975
2	3	2	1	4	3	1	4	3	11	1	1	1	0	4	4	3	3	3	5	5	4	4	3	5	4	0.157094	-1.23114	0.466223
2	3	1	1	4	3	1	2	3	11	1	1	0	0	5	4	4	4	4	4	4	4	4	3	5	4	0.0620909	0.596774	0.306293
2	4	1	1	3	2	1	2	3	16	1	1	1	0	4	4	4	4	4	4	4	4	4	4	4	4	0.194689	-0.509873	0.983213
4	3	1	2	4	1	2	2	5	20	1	1	0	0	5	5	5	5	5	2	2	2	4	1	5	3	0.0165105	-0.814166	0.447553
2	3	1	1	5	3	2	2	4	29	1	1	1	0	5	5	5	5	5	5	5	5	5	5	5	5	-0.135354	0.829656	-1.00402
2	3	1	1	5	3	2	2	4	11	1	1	1	0	5	4	4	4	4	5	4	4	4	3	5	3	-0.371042	0.58125	-0.260559
2	3	1	1	4	3	1	3	3	12	1	1	0	0	4	3	3	3	3	4	4	3	5	3	4	3	0.838871	0.273884	0.125489
4	3	1	2	3	1	2	2	4	20	0	1	0	0	3	3	2	4	3	4	4	3	3	4	4	3	-0.053367	-0.272286	-0.286134
2	3	2	1	3	3	2	2	4	11	1	1	1	0	4	4	4	4	4	4	3	3	4	3	4	3	-0.00416798	0.208203	-0.816507
3	3	1	2	2	1	2	2	4	20	1	1	1	0	3	2	3	3	3	3	4	4	4	3	3	3	0.234019	-0.575055	-0.247073
2	4	1	2	4	2	2	2	3	18	1	1	1	0	4	3	3	3	3	4	3	4	4	3	5	4	0.512112	0.192413	0.595275
1	3	1	1	4	3	2	3	3	19	1	0	0	0	4	3	3	3	3	4	3	3	4	4	4	3	-0.00886729	0.280526	0.24305
2	2	1	1	4	3	2	3	3	19	1	1	1	0	5	5	5	5	5	5	5	5	5	5	5	4	-0.735055	-0.748104	0.306293
2	4	1	2	3	1	2	2	2	2	1	1	0	0	4	2	3	3	3	3	2	2	2	1	4	1	0.312418	-1.45764	0.983213
3	4	1	2	5	1	2	2	5	20	1	1	1	1	5	4	4	4	4	5	5	5	5	5	5	5	0.0497006	1.07069	-0.512635
3	4	1	2	5	1	2	2	4	11	1	1	1	0	4	3	3	3	3	4	4	4	4	4	4	4	0.530064	0.516296	0.646826
2	4	2	1	3	2	2	3	2	23	1	1	0	0	5	5	5	5	5	4	4	4	5	3	5	3	-1.57746	-0.186996	0.436073
3	3	1	2	4	1	2	2	3	20	1	1	1	0	4	4	4	4	4	4	4	4	4	4	4	4	0.241449	-0.992549	0.488045
3	4	1	2	3	1	2	1	4	4	0	1	0	0	3	3	3	4	4	3	3	3	3	3	3	3	0.444594	-1.23604	1.13916
2	4	2	1	4	3	2	3	3	21	1	1	1	0	4	3	4	4	3	4	4	4	4	4	4	4	0.15441	-0.111553	0.466022
2	4	2	1	5	3	2	2	5	4	1	1	1	0	5	5	5	5	5	5	5	5	5	5	5	5	-1.02367	1.14302	-0.816507
1	3	2	1	3	3	2	2	3	19	1	1	0	0	5	4	4	4	4	4	4	4	4	3	5	3	-0.576103	-0.0323051	-0.480578
2	2	2	1	3	3	2	3	3	19	1	1	0	0	5	4	4	4	4	5	4	4	4	4	5	4	0.0126546	-0.744265	0.957868
2	3	1	1	3	1	2	3	3	29	1	1	1	0	5	3	3	3	3	5	4	4	5	4	5	4	-0.344746	-0.0560888	0.668648
2	4	2	1	2	3	2	2	2	11	1	1	1	0	4	3	3	3	3	4	4	4	4	4	4	2	0.237916	-0.751181	0.647975
3	4	1	2	3	2	1	2	3	2	1	0	0	0	4	4	4	4	4	4	4	4	4	4	4	4	0.618793	0.0460122	1.13916
2	3	1	2	4	2	2	3	2	14	1	1	0	0	4	5	3	5	3	5	5	5	5	5	5	5	-0.156966	0.989558	0.798629
4	4	1	2	3	1	1	2	3	2	1	1	0	0	4	4	4	4	4	4	3	4	4	4	4	3	0.594965	0.750936	0.276738
2	4	2	2	3	1	2	3	3	17	1	1	0	0	3	4	3	4	3	4	4	4	3	3	3	4	0.430119	-0.114674	0.60948
3	4	1	2	4	1	1	2	4	2	0	1	0	0	4	4	2	2	1	2	1	1	2	1	5	4	0.651876	-0.676013	0.95856
2	4	1	1	4	3	1	2	4	26	1	1	0	0	4	4	4	4	4	4	3	3	4	4	4	4	-0.179598	-1.29723	1.13916
2	3	1	1	4	2	1	2	3	31	0	0	0	1	4	3	3	3	3	3	3	3	4	3	4	3	-0.0195863	-1.30467	0.983213
2	4	1	1	4	3	1	2	3	2	1	0	0	1	2	4	3	3	3	5	3	3	4	1	4	1	0.412554	0.056231	-0.291429
2	4	1	1	4	1	1	2	2	2	1	1	1	0	4	5	5	5	2	5	4	4	5	2	5	2	0.985675	0.378182	-0.291429
2	3	2	1	4	2	1	1	4	2	0	0	0	1	4	4	4	5	4	4	4	3	4	3	5	4	-0.226488	-0.42305	-0.249164
3	4	1	2	5	1	1	2	1	2	1	1	1	0	3	2	2	2	2	5	5	5	5	5	5	5	-1.20927	0.352617	0.770353
2	3	2	1	3	3	1	3	3	33	1	0	1	0	5	3	3	3	3	3	2	2	3	3	4	3	0.801314	-0.90407	0.60856
4	4	1	2	4	1	1	2	3	7	1	0	0	0	3	3	3	4	3	4	5	5	5	5	5	5	-0.256722	0.0472459	-0.100629
2	3	2	1	3	2	1	2	4	26	0	1	0	0	4	3	4	3	3	4	4	4	4	4	4	4	-0.0333591	0.280526	-1.00402
2	4	2	1	4	3	2	3	3	34	1	1	0	0	4	3	3	3	3	3	3	3	3	3	3	3	0.321214	0.447923	0.773055
4	3	1	2	3	1	1	3	5	2	1	1	1	0	5	5	5	5	5	5	5	5	5	5	5	5	0.540976	0.91079	-0.628912
2	3	1	2	3	1	1	2	3	26	1	1	1	0	4	4	4	4	4	4	4	4	4	4	4	4	0.205487	-0.581964	-0.627358
2	3	2	1	3	3	1	3	2	34	1	0	0	0	4	3	3	3	3	4	3	3	4	3	4	3	-0.0881735	-0.748159	0.823283
3	4	1	2	3	1	2	1	3	4	1	1	0	0	4	3	3	3	3	5	4	5	4	3	4	3	0.140374	0.210106	1.13916
2	4	1	1	4	1	1	1	4	16	1	1	1	0	5	3	3	3	3	5	2	4	4	3	4	3	0.285252	-0.979006	0.488045
4	3	1	2	3	1	1	2	3	26	1	1	0	0	2	4	4	4	2	4	4	4	4	4	4	4	0.725416	0.279949	0.427728
2	4	2	1	4	3	2	3	3	17	1	0	0	0	4	3	3	4	4	4	3	4	4	3	5	4	0.231963	-0.903382	-0.0797557
2	4	2	2	4	1	1	2	2	34	1	1	0	0	4	3	3	3	3	4	3	3	3	3	3	2	-0.800694	-0.426717	0.461876
3	4	1	2	3	1	1	2	3	31	1	1	1	0	3	3	2	4	3	5	3	4	4	3	4	4	0.372671	0.280526	0.306751
2	4	1	1	3	1	2	1	2	4	1	1	0	0	5	4	4	4	4	3	3	3	3	3	4	3	0.475548	0.193855	0.0462731
2	3	2	1	5	1	1	3	3	26	1	1	1	0	5	4	4	4	4	4	4	4	4	4	4	4	-0.289374	0.679415	-0.299517
4	4	1	2	4	1	2	2	4	34	0	1	0	0	4	3	3	3	3	4	4	4	4	4	4	4	-0.111359	0.280526	0.23646
3	4	1	2	4	1	1	1	4	26	1	1	1	0	5	5	5	5	5	3	3	3	3	3	5	3	0.484231	-0.0303844	-0.446554
2	3	1	1	4	3	2	2	3	12	1	1	1	0	4	3	3	4	3	3	3	3	4	3	3	3	0.290958	-0.581964	-0.446064
2	4	2	1	5	1	1	1	5	34	1	1	0	0	5	5	5	5	5	4	3	4	4	4	5	4	-0.679721	-1.31024	0.80261
2	3	1	1	2	3	1	3	3	14	1	1	1	0	4	4	3	4	2	4	3	3	3	3	3	3	0.50872	-0.191488	0.0568549
2	3	2	1	3	3	2	3	3	32	1	1	0	0	5	4	4	4	4	5	5	5	5	5	5	5	0.547167	0.047802	0.440054
2	3	2	1	5	3	2	3	3	19	1	0	0	0	4	5	5	5	5	5	5	5	5	5	5	3	0.213989	-1.06301	0.979233
2	3	1	1	4	3	2	2	4	16	1	1	1	0	4	5	5	5	5	5	5	5	5	5	5	5	-0.145602	0.427745	-0.276282
2	3	2	1	3	3	1	3	3	2	1	1	1	1	5	5	5	5	5	5	5	5	5	5	5	5	0.421036	1.14302	0.125489
2	3	2	1	4	3	2	3	1	28	0	0	0	1	4	1	1	1	1	5	5	5	5	4	5	4	-0.0749891	0.521864	0.235725
3	4	2	2	4	1	1	2	3	11	0	1	0	0	4	3	4	5	3	4	4	4	4	4	5	3	-0.177997	-0.654116	0.42707
2	4	1	1	5	3	1	2	1	7	1	1	1	0	4	4	4	3	4	5	4	4	4	4	5	3	0.524083	0.518712	-0.268905
2	4	2	1	3	3	1	2	3	32	1	1	1	0	4	4	4	4	4	4	1	1	3	3	5	3	0.697175	0.280526	0.254549
2	4	2	1	4	3	1	1	4	26	1	1	0	0	4	4	4	4	4	5	4	4	4	4	4	4	-0.435299	-0.431468	0.280518
2	3	1	1	5	1	1	1	1	2	1	1	0	0	4	4	3	3	3	3	3	3	4	4	5	3	0.471021	-0.516644	0.117144
2	3	1	1	5	3	2	2	4	11	1	0	0	0	5	4	4	4	4	4	3	4	4	3	5	4	0.155978	0.280526	0.285419
4	3	1	2	4	1	1	2	3	26	1	1	1	0	4	3	4	4	3	4	3	4	4	3	4	3	-0.0803753	-0.0304325	-0.6269
2	3	2	1	5	3	2	3	4	14	1	1	1	0	5	5	4	5	4	5	4	4	5	4	5	4	-1.04018	0.829656	0.125489
2	3	1	1	4	3	2	2	3	28	0	0	1	0	4	4	3	3	3	4	4	4	4	4	4	4	-0.217998	0.280526	0.274955
2	3	1	1	4	3	1	2	3	7	1	1	0	0	4	5	5	4	4	5	5	5	5	5	4	4	0.883251	-0.265509	-0.0715143
2	3	2	1	3	3	1	1	3	14	1	1	1	0	4	3	3	3	3	4	4	4	4	4	4	4	-0.60617	-0.193821	0.125489
2	4	2	1	4	3	2	1	4	26	1	1	0	0	4	3	3	3	3	4	4	4	4	4	5	4	-0.306823	-0.204153	0.798629
2	3	2	1	5	2	1	1	3	26	1	1	0	0	5	2	2	4	4	4	4	3	3	1	5	4	-0.0427071	-1.06135	-0.276282
2	3	2	1	4	2	1	1	3	26	1	1	1	0	4	4	4	4	4	4	4	4	4	4	4	3	-0.0484763	0.0491325	-0.627358
2	3	2	1	4	3	2	2	5	14	1	1	1	0	5	4	4	5	5	5	4	4	5	4	5	4	-1.15306	0.832105	-0.286134
2	3	1	1	3	2	1	1	3	26	1	1	0	0	4	3	2	3	2	4	3	3	4	3	3	2	0.252615	-1.43919	0.798629
2	4	2	1	3	3	1	3	3	18	1	0	0	0	4	3	3	3	3	4	3	3	4	4	4	3	-0.504166	-0.512074	0.298439
2	3	2	1	4	3	2	3	3	17	1	1	0	0	4	3	3	3	3	4	4	3	4	3	4	3	0.621428	-0.25999	0.410009
2	4	2	1	4	3	1	3	3	19	1	1	0	0	5	4	4	4	4	3	4	4	4	4	5	4	0.0253949	0.351817	0.243172
4	3	1	2	4	2	1	2	2	11	1	1	0	0	4	3	2	3	3	5	5	5	5	4	4	4	-0.217148	-0.284504	0.460259
4	2	1	2	4	1	1	2	3	26	1	0	0	0	3	4	4	4	4	4	4	4	4	4	4	4	-0.405013	0.280526	1.13916
2	4	2	1	4	3	1	3	2	32	1	1	0	0	4	2	2	2	2	5	5	5	4	4	4	3	0.481944	-0.910325	0.621972
2	3	2	2	3	2	1	3	3	26	0	0	1	0	4	3	3	3	3	3	3	3	3	3	3	3	0.240139	0.280526	-0.467428
2	3	2	1	2	3	1	3	4	14	1	1	0	0	5	4	3	4	4	4	3	2	4	2	5	3	-0.332857	-1.46098	0.458369
2	3	1	1	3	1	1	2	3	26	1	1	1	0	4	3	3	3	3	4	4	4	4	4	4	4	0.896723	-0.434745	0.436073
3	3	1	2	4	1	1	2	3	26	1	1	0	0	4	4	4	5	5	3	3	3	4	4	5	4	0.0691986	-0.442184	0.768719
3	4	1	2	4	1	1	2	2	26	1	1	0	0	4	2	2	2	2	4	3	3	4	3	3	3	0.651804	-0.279019	0.466022
2	3	2	2	5	1	1	2	4	26	1	1	1	1	5	5	5	5	5	4	3	3	5	5	5	3	0.32091	0.919637	-0.316774
2	3	2	2	4	3	1	3	4	26	1	0	0	0	4	3	3	3	3	5	5	5	5	5	5	5	0.106189	0.280526	1.13916
2	3	1	2	3	1	1	2	2	26	1	1	0	0	5	3	3	4	4	5	5	5	5	5	5	4	-0.408982	0.111309	0.790084
2	3	2	2	3	2	1	2	2	26	1	1	1	0	4	3	5	5	5	5	1	1	3	3	5	1	0.511536	0.512519	0.0759934
2	3	2	1	4	3	1	2	3	15	1	1	0	0	5	4	4	4	4	5	5	5	5	4	5	4	0.482315	0.280526	-1.00402
2	3	2	1	5	3	1	3	4	11	1	1	1	0	5	4	4	4	4	5	4	4	5	4	5	5	-0.73421	0.208203	-0.472723
2	3	2	1	4	3	2	3	3	11	1	1	0	0	4	4	4	4	4	4	4	4	4	4	4	4	0.283115	0.280526	-0.822728
2	3	2	2	3	3	2	2	3	11	1	1	1	1	4	4	4	4	4	4	4	4	4	4	4	4	-0.213523	-0.581964	-0.446064
2	3	1	1	4	3	2	2	4	11	1	1	1	0	4	4	4	4	4	4	3	3	4	4	4	3	0.233217	0.193118	-0.627358
2	3	2	1	5	3	1	2	5	11	1	1	1	0	5	4	4	4	4	4	4	4	4	4	4	4	-0.0113204	1.14302	-1.00402
1	3	2	1	5	3	2	2	4	11	1	1	1	0	5	4	4	4	4	4	4	4	4	5	5	3	-0.720307	1.14302	-1.00402
2	3	2	1	4	3	2	3	3	11	1	0	1	0	5	4	4	4	4	5	5	5	5	5	5	5	0.753296	-0.726609	0.460927
2	3	2	1	5	3	2	2	4	11	1	1	1	0	4	5	5	5	5	5	5	5	5	5	5	5	-1.62126	0.926047	-0.816507
2	3	1	1	4	3	2	3	5	11	1	1	1	0	5	5	5	5	5	5	5	5	5	5	5	3	-0.549157	0.202909	-0.816507
2	3	1	1	3	3	2	2	4	11	1	1	0	0	5	4	4	4	4	4	4	4	5	5	5	3	0.40538	-0.0328339	0.109651
2	3	1	1	3	3	1	2	3	11	1	0	0	0	5	4	4	4	4	4	4	4	4	4	4	4	0.046823	0.280526	-0.816507
2	4	1	1	4	1	1	2	4	12	0	0	0	1	4	4	3	4	4	5	4	3	4	4	5	4	0.45889	0.126363	0.419183
2	3	2	1	5	3	2	3	3	11	0	1	0	0	4	4	4	4	4	4	4	4	4	4	5	4	-0.498382	0.208203	-0.816507
4	3	2	1	4	3	2	1	4	11	1	1	1	0	4	3	3	3	3	5	4	4	4	4	4	3	-0.733134	-0.114674	0.0988293
2	3	2	1	4	3	2	2	4	11	1	1	1	0	4	3	3	3	3	4	4	4	4	4	4	4	-0.301131	-0.581964	-1.00402
2	3	2	1	3	3	1	2	4	11	1	1	0	0	5	4	4	4	4	4	4	4	4	4	5	3	-0.539703	-0.0328339	0.110923
1	3	2	1	3	3	2	2	2	11	0	1	0	0	4	2	2	2	2	3	3	3	3	2	2	2	0.338518	1.14302	0.276415
2	3	2	1	4	3	1	3	3	11	1	1	1	0	4	4	4	4	4	4	4	4	4	4	4	4	-0.179699	1.14302	-1.00402
2	3	2	1	5	3	1	3	3	11	1	1	1	0	4	5	5	5	5	5	5	5	5	5	5	5	-0.621762	0.361131	0.306092
2	3	1	1	3	3	2	1	3	11	1	0	0	0	5	5	5	5	5	5	5	5	5	5	5	3	-0.0991289	1.14302	0.399562
2	3	2	1	3	3	1	2	4	11	1	1	1	0	5	5	5	5	5	5	5	5	5	5	5	5	1.11952	-0.509873	-0.0641177
2	3	1	1	3	3	2	2	4	14	1	1	1	0	5	5	5	5	4	3	2	2	4	3	5	3	0.318644	-0.503791	0.488045
2	3	2	1	3	3	1	1	3	11	1	1	1	0	5	4	4	4	4	5	5	5	5	5	5	4	-0.428158	-0.195249	0.647975
2	3	1	1	4	3	2	2	3	11	1	1	1	0	5	4	4	4	4	5	5	5	5	3	3	2	0.36288	-0.436323	0.984528
2	3	2	1	3	3	2	2	3	11	1	1	0	0	4	4	4	4	4	4	4	4	4	3	4	4	0.317004	0.115119	-0.105925
2	3	1	1	5	3	2	2	5	11	1	1	1	0	4	4	4	4	4	4	4	4	4	4	4	4	-0.847307	0.13588	-0.816507
2	3	2	1	4	3	2	3	4	11	1	1	1	0	5	5	5	5	5	5	3	5	5	3	5	3	-0.100323	0.995796	-0.446064
2	3	2	1	3	3	2	3	2	11	1	1	1	0	5	4	4	4	4	3	3	3	4	2	5	2	0.567974	0.29127	1.13916
1	3	2	1	4	3	2	3	3	11	1	1	0	0	4	5	5	5	5	3	3	3	4	3	5	3	0.0242513	0.434155	0.828579
2	3	1	1	3	3	2	2	3	11	1	1	1	0	5	4	4	4	4	4	4	4	4	4	4	4	-0.46373	-0.581964	-1.00402
2	3	2	1	4	3	2	3	4	11	1	1	1	0	4	4	4	4	4	4	4	4	4	4	4	3	-0.716384	1.14302	-0.844093
1	3	2	1	3	3	2	3	3	11	1	0	0	0	4	3	3	3	3	4	3	3	4	3	4	3	-0.0125149	-0.581964	-0.0940715
2	3	1	1	4	3	2	1	4	11	1	1	1	0	4	4	4	4	4	4	4	4	4	4	4	4	0.446795	0.280526	-1.00402
1	3	2	1	4	3	1	3	1	11	1	0	0	0	5	4	4	2	4	5	2	4	5	1	4	3	0.146007	0.0433223	1.13916
2	3	2	1	1	3	2	1	1	11	1	1	1	1	5	4	3	4	4	5	5	5	5	5	5	5	0.672684	0.690045	0.983213
2	3	2	1	3	3	1	3	2	11	0	1	0	0	4	4	4	4	4	4	4	4	4	3	4	4	0.511893	-0.356012	0.306293
2	3	1	1	5	3	2	2	4	11	1	1	0	0	5	5	5	5	5	5	5	5	5	5	5	5	0.664871	-0.275631	0.0958123
2	3	1	1	3	3	2	2	3	11	1	1	0	0	4	3	3	3	3	3	3	3	4	3	3	3	0.900205	-0.110423	1.13916
2	3	2	1	4	3	2	2	3	11	1	0	1	0	4	4	4	4	4	4	4	4	4	4	5	4	0.204865	0.823211	-0.299975
2	3	1	1	1	1	1	4	1	11	0	1	0	0	1	4	4	4	4	4	4	4	4	4	4	4	-0.950431	1.14302	-1.00402
2	3	2	1	3	3	1	2	3	11	1	1	1	0	4	4	4	4	4	4	4	4	1	1	4	1	-1.03833	0.280526	-1.00402
2	3	2	1	3	1	1	3	3	11	1	1	0	0	5	3	3	3	3	4	4	4	4	3	4	3	-0.272241	-0.581964	-0.260559
2	3	2	1	3	3	1	3	4	11	1	1	1	0	4	4	4	4	4	4	4	4	4	4	4	4	-0.944979	0.280526	-1.00402
1	3	1	1	4	3	2	2	3	11	0	1	0	0	4	4	4	4	4	3	3	3	4	4	5	4	-0.588715	-0.358444	0.461876
2	3	2	1	3	3	1	2	3	11	1	1	0	0	3	3	3	3	3	3	3	3	3	3	3	3	-0.795961	0.280526	-1.00402
2	3	1	1	5	3	1	1	4	11	1	1	1	0	1	4	5	3	4	5	4	5	3	4	5	4	-0.135322	0.830439	-0.298826
2	3	2	1	3	3	2	1	3	11	1	1	0	0	4	3	3	3	3	3	3	3	3	3	3	3	0.0729554	0.280526	0.983213
2	3	2	1	3	3	2	2	3	14	1	1	0	0	3	4	4	4	4	4	3	3	4	3	4	3	0.768278	-0.512074	0.983213
2	4	1	2	3	3	1	1	4	26	0	1	0	0	4	4	4	4	4	4	4	4	4	4	4	4	0.450414	-0.106384	-0.654943
2	3	1	1	4	3	2	2	4	11	1	1	1	1	4	4	4	4	4	4	4	4	4	4	4	4	0.241449	0.350415	-0.627358
2	3	1	1	4	3	1	2	4	11	1	1	1	0	5	3	3	3	3	3	3	3	3	3	3	3	0.200788	-0.581964	-1.00402
2	3	2	1	5	3	2	2	5	11	1	1	1	0	5	5	5	5	5	3	3	3	5	1	5	1	-0.875726	1.14302	-1.00402
2	3	2	1	3	3	2	3	4	14	1	1	1	0	4	4	4	4	4	4	4	4	4	4	4	4	-0.836622	0.280526	-1.00402
2	3	1	1	4	3	2	2	4	11	1	1	1	0	5	4	4	4	4	4	4	4	4	4	4	4	-0.135895	1.14302	-0.816507
4	3	1	2	3	1	1	2	4	26	1	1	1	0	5	5	5	5	5	4	4	5	5	4	5	3	0.146063	0.668655	-0.249655
2	3	1	1	4	3	1	2	3	11	1	1	1	0	5	5	5	5	5	5	5	5	5	5	5	5	0.153799	0.989558	-0.627358
2	3	2	1	4	3	1	2	3	11	1	0	0	0	5	4	4	4	4	5	4	4	5	3	5	3	-0.271687	1.14302	-0.816507
2	3	2	1	4	3	1	3	3	11	1	1	0	0	5	5	5	5	5	5	5	5	5	5	5	3	0.00936531	0.198095	0.280124
2	4	1	1	4	1	1	1	3	20	1	1	0	0	4	3	3	3	3	5	4	5	5	5	5	5	0.289568	0.200727	-0.324629
2	4	1	2	4	1	2	2	4	34	1	1	1	0	4	4	4	4	4	5	4	3	4	3	4	3	-0.297304	0.667465	-0.0605057
2	3	2	1	3	3	2	3	3	11	0	1	0	0	4	4	4	4	4	4	4	4	4	4	4	4	0.489404	0.208203	-0.627358
2	3	1	1	4	3	1	2	5	11	1	0	0	0	5	5	5	5	5	5	5	5	5	5	5	5	0.36013	1.14302	-1.00402
3	3	2	2	4	1	2	3	3	20	1	0	0	0	4	2	2	2	2	4	3	3	3	3	4	3	0.735525	0.12947	-0.102018
3	3	1	1	4	3	1	2	5	11	1	1	0	0	5	5	5	5	5	5	5	5	5	5	5	5	0.704263	1.14302	-0.816507
2	3	1	1	3	3	1	2	4	18	1	1	1	0	5	5	5	5	5	4	3	3	4	3	5	3	-1.21673	-0.992549	-0.0600152
2	3	1	1	3	3	2	2	4	11	1	1	1	0	5	3	3	3	4	4	4	3	4	3	5	3	0.373369	0.0488777	-0.253267
2	4	1	1	3	1	2	1	2	1	0	1	0	0	4	4	4	4	4	4	3	4	4	2	4	2	0.526927	0.206059	-0.108852
2	3	1	1	4	3	1	2	5	11	1	1	0	0	5	4	4	4	4	4	4	4	4	4	4	4	-0.690245	0.0488777	-1.00402
2	3	1	1	4	3	1	2	3	18	1	1	0	0	4	5	5	5	5	5	5	5	4	3	4	3	-0.399681	0.0354081	-0.0907775
2	4	1	2	4	2	2	1	4	20	1	0	0	0	1	2	2	2	2	2	2	2	2	2	2	2	-0.294969	-1.12873	-0.259159
2	3	1	1	4	3	1	2	4	15	1	1	1	0	4	4	4	4	4	4	4	4	4	3	4	3	-0.234999	-0.267602	-0.105925
2	4	2	1	5	2	1	2	3	19	1	1	1	0	5	2	2	2	2	5	3	3	5	3	5	4	0.40279	-0.678215	0.64268
2	3	2	2	4	3	1	2	3	11	1	1	1	0	4	5	5	5	5	4	4	4	4	4	4	4	-0.257327	-0.581964	-1.00402
2	3	2	2	4	2	2	2	3	20	1	1	0	0	4	3	3	3	3	4	4	4	4	4	4	4	-0.875726	-0.258786	-0.446064
3	3	2	2	3	2	1	2	3	18	1	1	1	0	4	3	3	3	3	3	3	3	3	3	3	3	0.807405	1.07069	0.419874
4	3	1	2	3	2	1	3	2	20	1	0	0	0	3	3	3	3	3	3	3	3	3	3	3	3	0.32561	1.14302	1.13916
4	4	1	1	5	2	2	2	2	34	1	0	0	0	3	3	3	3	3	3	3	3	3	3	3	3	0.758154	-0.754343	0.0609622
1	3	2	1	4	3	2	3	3	11	1	0	0	0	5	4	4	4	4	5	3	3	4	3	4	3	0.761079	-0.0425888	-0.0636594
2	3	2	1	3	3	2	3	3	11	1	1	1	0	5	5	5	5	5	5	5	3	5	5	5	3	0.202266	0.919637	-0.446064
2	3	2	1	5	3	2	3	4	11	0	1	0	1	4	4	4	4	4	4	4	4	4	4	4	1	-1.4074	1.14302	-0.816507
3	3	1	2	4	2	2	2	5	18	1	0	0	0	5	5	5	5	5	5	5	5	5	5	5	5	-0.252943	1.14302	-0.816507
2	3	2	1	5	3	1	3	4	11	1	1	1	0	5	5	5	5	5	5	5	5	5	3	5	5	0.681256	1.14302	-0.0907775
2	3	2	2	2	2	1	2	3	26	1	1	1	0	4	3	3	3	3	3	3	3	4	4	4	4	-0.298806	-0.513464	0.617335
2	3	2	1	3	3	2	3	3	14	1	1	1	0	4	3	3	3	3	3	3	3	3	3	3	3	-0.831922	0.280526	0.302541
2	4	1	1	4	3	1	2	3	11	1	1	1	0	5	5	5	5	5	5	5	5	5	5	5	3	-0.0508144	-0.581964	-1.00402
1	3	1	1	3	3	1	2	4	11	1	0	0	0	4	4	4	4	4	4	4	4	4	4	4	4	0.108527	0.208203	0.109851
2	3	1	1	4	3	2	2	5	11	1	1	0	0	4	4	3	3	3	3	3	3	3	3	3	3	-0.284841	-0.11344	0.0691525
2	3	2	1	5	3	2	2	5	11	1	1	0	0	5	3	3	3	3	3	3	3	3	3	3	3	-0.0749891	-0.121858	-0.250313
2	3	2	1	4	3	1	2	3	11	1	1	1	0	4	3	3	3	3	4	4	4	4	4	5	3	0.456084	-0.662345	0.587
1	3	2	1	3	3	1	3	3	11	1	1	0	0	5	3	3	3	3	4	4	4	4	4	4	4	-0.355373	-0.581964	0.668648
2	3	2	1	5	3	1	3	4	11	1	0	0	0	5	3	4	4	4	3	3	3	4	3	5	2	-0.0152064	-0.507068	-0.096999
1	3	2	1	3	3	2	2	3	11	1	0	0	0	3	3	3	3	3	3	3	3	3	3	3	3	1.05743	-0.581964	1.13916
4	4	1	2	5	1	1	2	3	7	0	1	0	0	5	5	5	5	5	3	3	3	4	3	4	3	0.5205	-0.581964	0.798629
5	1	2	4	1	3	2	4	1	22	0	0	0	1	1	1	1	1	1	1	1	1	1	1	1	1	2.62433	-2.30694	1.13916
3	4	1	2	4	1	1	2	3	34	1	1	1	0	4	3	3	3	3	5	5	3	4	4	4	4	0.530064	-0.0425986	1.13916
4	3	1	2	4	1	1	2	2	18	1	1	1	0	4	4	4	4	4	5	5	5	5	5	5	5	0.303132	0.0333773	0.0913689
2	3	2	1	4	2	1	3	2	26	1	1	0	0	4	5	5	5	5	5	5	5	5	5	5	5	0.130105	0.676198	0.0922896
2	3	2	1	5	3	2	2	5	11	1	0	0	0	5	5	5	5	5	5	5	4	4	4	5	4	0.987941	0.663022	-1.00402
2	3	1	1	5	2	1	2	5	18	1	1	1	0	5	5	5	5	5	5	5	5	5	4	5	3	0.388234	-0.0320503	-0.0600152
2	3	1	1	4	3	2	1	4	11	1	1	1	0	5	5	5	5	5	5	5	5	5	5	5	5	0.359124	0.0484731	0.647975
2	3	2	1	3	3	1	3	3	15	1	0	0	0	5	3	3	3	3	4	4	4	4	3	4	3	0.000342266	-0.203868	-0.0688182
3	3	2	2	3	1	2	2	4	18	1	0	0	0	5	5	5	5	5	5	5	5	5	5	5	5	-0.462536	-0.263542	1.13916
1	3	1	1	4	3	2	2	4	11	1	1	1	0	5	5	5	5	5	4	3	3	5	5	5	4	0.401595	1.14302	-1.00402
4	3	1	2	3	1	2	2	3	18	1	1	1	1	4	3	3	3	3	3	3	3	3	3	3	3	-0.333147	0.280526	-1.00402
2	3	2	1	4	3	2	2	5	11	1	1	1	0	5	4	4	4	4	5	2	2	4	1	5	3	-1.1676	1.14302	-0.633579
2	3	2	1	5	3	2	2	3	11	1	1	0	0	5	4	4	4	4	4	4	4	4	4	5	4	0.700169	0.926047	-0.449709
2	3	2	1	3	3	2	2	3	11	0	0	0	1	4	3	3	3	3	3	3	3	3	3	3	3	-0.14886	-0.581964	1.13916
4	3	1	2	4	1	2	2	3	18	1	1	1	0	3	3	3	4	3	3	3	3	3	3	3	3	-0.384728	-0.503231	0.306092
2	3	2	1	3	3	2	2	5	19	1	1	1	0	5	4	4	4	4	5	4	4	4	4	5	3	-0.506364	0.675493	-0.816507
4	3	1	2	3	2	1	2	3	7	1	0	0	0	2	3	3	3	3	2	3	3	3	3	2	3	0.0542849	-0.0426521	0.0447192
2	4	1	2	3	2	1	2	4	4	1	0	0	0	4	3	3	3	3	4	4	4	4	3	4	4	-0.135895	-0.909092	0.798629
3	3	1	2	4	2	2	2	5	18	1	1	1	0	3	3	3	3	3	3	3	3	3	3	3	3	-0.126743	-0.581964	0.589091
2	3	2	1	3	3	2	3	3	11	1	1	1	0	4	3	3	3	3	3	3	3	3	3	4	3	-0.369108	-1.12811	1.13916
2	3	1	1	3	3	1	2	4	11	1	1	1	0	5	4	4	4	4	4	3	3	3	3	5	3	-0.490633	0.206999	0.124999
2	3	2	1	3	3	1	2	3	11	1	1	1	0	4	3	3	3	3	5	4	4	4	4	4	3	-0.462536	0.280526	0.298896
2	3	2	1	4	3	2	3	3	19	1	1	1	0	4	3	3	3	3	3	3	3	3	3	5	3	-0.0647416	-0.581964	-1.00402
2	3	1	2	3	2	1	2	3	26	1	1	0	0	4	5	5	5	5	5	5	5	5	5	5	3	0.294104	1.14302	-1.00402
2	3	1	1	4	3	2	2	2	27	1	1	0	0	5	4	4	4	4	4	4	4	4	3	5	4	0.221958	-1.13877	0.798629
3	3	1	2	3	1	2	2	3	18	1	1	1	0	3	3	3	4	4	3	2	2	3	3	4	3	0.0741499	0.602114	0.117602
2	3	2	1	4	1	2	1	3	18	1	1	1	0	2	3	3	3	3	4	3	3	4	3	4	3	0.0844454	-0.113185	0.647975
2	3	1	1	4	3	2	2	4	11	1	0	1	0	5	4	4	4	4	5	4	4	5	4	5	4	-0.414623	-0.267474	0.466022
2	3	2	1	3	3	1	2	3	11	1	1	0	0	4	3	3	3	3	5	3	3	5	3	5	3	-0.470768	-0.581964	0.27132
2	3	2	1	5	3	1	2	3	11	1	1	1	0	5	5	5	5	5	4	4	4	5	3	5	3	0.363376	0.595142	-0.661872
2	3	2	1	2	3	2	3	2	11	1	1	1	0	4	4	4	4	4	4	4	4	4	1	4	3	0.0322948	-0.434745	-1.00402
2	3	2	1	3	3	2	1	2	11	1	1	0	1	4	2	3	3	3	4	3	4	4	3	5	3	0.40079	-0.280972	1.13916
2	3	2	1	5	3	1	3	3	11	1	1	0	0	5	4	4	4	4	5	5	5	5	5	5	4	-0.0563186	0.280526	-0.446064
2	3	2	1	4	3	2	3	4	18	1	1	0	0	5	4	4	4	4	5	4	4	4	4	4	4	-0.0484763	0.280526	-0.299316
2	3	2	1	4	3	2	3	3	11	1	1	0	0	5	5	5	5	5	5	4	4	4	3	4	3	0.241449	0.280526	-0.627358
2	3	2	1	2	3	2	1	4	11	1	1	1	0	4	4	4	4	4	4	3	3	3	3	3	3	0.823054	0.0420625	-0.299316
2	3	2	1	5	3	2	3	3	11	1	1	1	0	5	3	3	3	3	3	3	3	3	3	3	3	0.951138	1.14302	-1.00402
2	3	2	1	4	3	2	2	4	11	1	1	1	0	5	5	5	5	5	5	5	5	5	4	5	4	-0.268982	0.516423	-0.0641177
2	3	2	1	4	3	1	2	4	11	1	1	1	0	4	4	4	4	4	4	4	4	4	3	4	3	0.109722	-0.0381166	0.823283
1	3	1	1	4	3	1	2	3	11	1	0	0	0	3	4	4	4	4	4	3	3	4	3	4	3	-0.753914	-0.347555	-0.116352
4	3	1	2	3	2	1	2	2	33	1	1	0	0	3	4	4	5	4	3	4	3	5	4	4	4	0.494175	-0.360174	0.587658
4	3	1	2	4	1	1	2	3	7	1	1	0	0	4	3	3	4	4	4	4	4	4	4	4	4	0.225022	-0.195025	0.76941
2	3	1	2	3	3	1	2	4	18	1	1	1	1	3	5	5	5	5	5	5	5	5	5	5	5	0.290958	1.14302	-1.00402
2	3	2	1	4	3	1	1	1	11	1	1	1	0	4	3	3	3	3	4	4	4	4	3	3	1	1.28882	0.210949	0.953659
2	3	2	1	4	3	2	1	4	11	1	1	0	0	5	4	3	3	3	4	2	2	4	3	4	3	0.65356	0.675447	0.26603
2	3	2	1	5	3	2	3	4	11	1	1	1	0	5	4	4	4	4	4	4	4	5	5	5	4	-0.243037	0.99837	-0.816507
3	3	1	2	3	1	1	2	2	33	1	1	1	0	4	3	3	3	3	4	3	4	4	4	4	4	-0.0425825	-0.266815	0.267569
4	2	1	2	4	1	2	2	4	33	1	0	0	0	4	4	2	4	4	4	3	3	4	3	4	4	0.190818	0.280526	-1.00402
2	3	1	2	2	2	1	2	3	26	1	1	1	0	4	4	3	4	4	4	4	4	4	4	4	4	-0.42582	0.13588	1.13916
2	3	2	1	4	3	2	2	3	11	1	1	0	0	4	3	3	3	3	3	3	3	3	3	3	3	-0.179699	-0.356012	-1.00402
4	3	1	2	3	1	1	2	3	33	1	1	1	0	4	2	2	2	2	3	3	3	3	3	3	3	-0.0910855	-0.581964	0.405705
5	3	1	2	4	1	1	2	3	33	0	1	0	0	3	3	3	3	3	3	3	3	3	3	3	3	0.495298	-0.434745	0.0988293
3	3	1	2	4	1	1	2	2	26	1	1	0	0	4	4	4	4	4	4	4	4	4	4	4	3	-0.647636	-0.195279	0.620657
4	3	1	2	4	1	1	2	4	26	1	1	1	1	4	3	3	3	3	5	4	3	3	3	3	3	0.140588	-0.2661	0.668648
2	3	2	1	4	3	2	2	4	14	1	1	1	0	5	4	4	4	4	4	4	4	4	3	5	4	0.197645	0.755045	-0.0600152
2	3	2	1	4	3	2	2	4	11	1	1	0	0	4	4	4	4	4	4	4	4	4	4	4	4	0.13954	0.516296	0.797709
3	3	1	2	3	1	1	2	4	26	1	1	0	0	5	4	4	4	4	5	5	5	5	5	5	5	0.443523	-0.198974	0.250447
2	3	1	1	4	3	2	2	4	11	1	1	0	0	4	3	3	4	4	4	4	4	4	4	5	4	-0.0113204	1.14302	-0.115036
4	3	1	2	3	1	2	2	3	33	0	1	0	0	3	3	3	3	3	3	3	3	3	3	3	3	0.968314	-0.581964	0.957868
3	4	1	1	3	2	1	2	3	26	1	0	0	0	3	3	3	3	3	3	3	3	3	3	3	3	0.621428	-2.30694	1.13916
2	4	1	2	3	1	2	2	3	33	1	1	1	1	4	3	3	3	3	5	5	1	4	1	4	1	1.19797	-0.505376	1.13916
4	2	1	2	3	3	1	2	3	33	1	1	0	0	4	3	3	4	3	4	3	3	3	2	4	3	0.200272	-1.1351	0.595312
2	3	2	1	3	3	2	3	3	11	1	1	0	0	4	3	3	3	3	3	3	3	3	3	3	3	-0.33904	-0.581964	-1.00402
3	3	1	2	3	2	1	2	3	26	1	0	0	0	4	4	4	4	4	5	5	5	4	4	4	4	0.612784	0.829656	0.0541273
3	3	1	2	4	1	1	3	2	26	1	1	1	0	2	2	2	3	3	4	4	4	4	3	3	3	1.11495	0.991959	0.957868
2	3	2	1	4	3	2	3	3	11	1	0	1	0	5	4	4	4	4	4	4	4	5	4	5	4	-0.498382	-0.735421	0.793606
2	3	2	1	2	3	1	3	3	14	1	0	0	0	5	4	4	4	4	4	4	3	4	3	5	4	-0.463941	-0.57919	0.466223
2	3	2	1	3	3	2	1	4	11	1	0	0	0	4	4	4	4	4	4	4	4	4	4	4	4	0.321025	0.208203	-0.635213
1	3	2	1	4	3	2	2	4	11	1	1	1	0	4	4	4	4	4	4	4	4	4	4	4	4	0.356987	1.14302	-1.00402
3	3	1	2	4	1	1	2	3	26	1	1	0	0	1	4	4	4	4	5	5	5	5	5	5	5	0.654639	1.06263	0.621972
4	4	1	2	3	1	1	2	3	26	1	1	0	0	5	5	3	5	3	5	3	4	5	3	5	3	0.893112	-0.512074	0.979233
2	4	1	1	4	1	2	1	4	7	0	1	1	0	4	4	4	4	4	4	3	3	4	3	4	3	0.425735	-0.0411171	-0.256457
2	3	2	1	4	3	1	2	4	11	1	1	0	0	4	4	4	4	4	5	4	4	4	4	4	4	-0.171856	-0.0334907	0.0905167
2	4	1	2	4	2	1	2	4	7	1	1	1	0	5	4	4	4	4	4	3	4	4	4	4	4	0.435996	-0.666361	0.979233
2	4	2	1	3	1	1	2	3	26	1	1	1	0	4	4	4	4	4	4	4	4	4	3	4	3	-0.154754	-0.275631	0.436073
2	3	2	1	1	3	2	1	1	19	0	1	0	0	1	3	3	3	3	3	3	3	5	3	5	3	0.682334	0.99837	1.13916
2	3	2	1	4	3	1	2	3	7	1	1	1	1	4	4	4	4	4	5	4	4	4	4	4	3	0.439092	-0.907243	0.125489
4	3	1	2	3	1	1	2	3	26	0	1	0	0	4	5	5	5	4	5	4	5	4	4	5	5	0.478234	-0.112608	-0.446064
4	4	1	2	3	1	1	2	2	26	0	1	1	0	1	3	3	3	3	4	4	4	4	3	4	3	-0.0584259	-0.827923	0.125489
2	3	1	1	3	3	1	1	3	7	1	1	0	0	4	4	4	4	4	4	4	3	5	4	4	3	-0.230936	-0.675581	-0.259979
2	4	2	1	5	3	1	2	3	26	1	1	0	0	4	3	4	4	4	5	4	4	4	4	4	3	-0.524256	-0.908224	0.668648
2	3	1	1	4	3	1	4	3	7	1	1	0	0	4	4	4	4	4	4	4	4	4	4	4	3	0.185011	-0.428033	0.64268
2	4	1	1	3	1	1	1	3	26	1	1	1	1	4	4	4	4	4	4	4	4	4	4	4	4	0.241449	0.12702	-0.446064
3	3	2	2	3	2	1	2	3	26	1	0	0	0	3	3	3	4	4	3	3	3	4	3	4	3	0.451494	-0.351342	0.794921
4	3	1	2	4	1	2	2	3	10	1	1	0	0	4	4	4	4	4	4	4	4	4	4	4	4	-0.0125149	-0.428033	0.984528
2	3	1	1	4	3	1	2	3	11	1	1	0	0	5	5	5	5	5	5	5	5	5	5	5	3	0.479977	1.14302	-1.00402
2	4	2	1	4	3	1	3	2	7	1	0	0	0	4	3	3	3	3	5	5	3	5	3	5	4	0.608001	0.0518946	0.642479
2	3	1	1	4	3	1	2	3	7	1	1	1	0	4	3	3	4	4	5	5	5	5	4	5	5	0.317225	-0.0432951	0.112934
2	3	2	1	3	2	1	3	3	26	1	1	1	0	5	5	4	4	4	4	4	4	4	4	4	4	0.856401	0.99837	-0.446064
2	4	2	1	4	2	1	1	3	7	1	1	1	0	4	3	3	3	3	4	4	4	4	2	3	3	-0.749852	-0.838776	1.13916
2	3	2	1	5	2	1	1	2	26	1	1	1	0	5	4	4	4	4	5	5	5	5	5	5	4	0.0253949	1.14302	-1.00402
2	3	2	1	3	2	1	3	1	26	1	0	0	0	4	3	5	4	4	5	5	5	4	3	5	3	0.615973	-0.501358	0.125489
4	3	1	2	3	2	1	2	3	26	0	1	0	0	4	3	3	3	3	4	4	4	4	4	4	4	-0.831922	0.280526	-0.123187
2	3	1	2	3	1	1	2	3	26	1	0	0	0	5	5	5	5	5	5	5	5	5	5	5	5	-0.722278	1.14302	-1.00402
2	4	1	1	4	3	1	2	4	7	0	0	0	1	2	4	3	3	3	5	5	5	4	3	3	3	-0.772326	-0.667723	0.466681
3	3	1	2	5	2	2	2	3	7	1	1	0	0	4	3	4	4	4	3	2	3	4	3	4	3	-0.875726	0.280526	-0.260559
2	3	2	1	4	2	1	3	2	26	1	1	1	0	5	3	3	3	3	3	3	3	3	3	5	3	-0.135895	-0.287526	0.777265
2	3	1	1	4	3	1	2	3	7	1	1	1	0	5	5	5	5	5	5	4	4	4	3	5	3	1.2521	1.0643	-0.823219
3	3	2	2	4	2	1	2	3	7	1	0	0	0	4	3	3	3	3	3	3	3	3	3	3	3	-0.402824	-0.581964	1.13916
2	3	2	2	4	1	1	1	3	26	1	1	1	0	4	3	3	5	5	5	5	5	5	5	5	5	-0.461277	-0.286122	0.646826
2	3	2	1	5	2	1	1	4	26	1	1	1	0	5	4	4	4	4	4	4	4	4	4	4	4	-0.585162	0.280526	-1.00402
4	3	1	2	4	2	1	2	2	26	1	0	0	0	5	1	1	1	1	4	3	4	5	3	4	3	0.532013	0.0488777	1.13916
2	3	2	2	4	1	1	2	3	26	1	1	1	0	4	4	4	4	4	4	3	3	4	3	3	3	0.246474	-0.434745	0.306293
2	3	1	1	4	3	1	2	3	11	1	1	1	0	3	5	4	4	4	5	2	4	3	1	2	2	1.18622	-0.573807	-0.330882
2	3	2	1	4	3	2	1	4	11	1	0	0	0	1	3	3	3	3	3	3	3	3	3	3	3	-0.13019	-0.581964	-1.00402
2	4	2	2	4	3	1	2	3	18	1	1	0	0	4	3	3	4	4	4	4	4	4	3	5	4	-0.00662113	-0.96829	0.596003
2	3	1	1	4	3	2	2	4	11	1	1	1	1	5	3	3	4	4	5	4	4	4	3	4	3	0.0164955	0.434569	-0.291429
2	4	1	1	4	3	1	3	3	7	0	1	0	0	5	4	4	4	4	4	3	3	3	3	5	3	0.462135	-0.597256	0.64268
4	3	1	2	4	2	1	2	1	26	1	0	0	0	4	1	1	2	1	4	3	4	5	3	4	3	0.616367	-0.041888	1.13916
3	4	1	2	4	1	1	2	3	14	1	1	0	0	3	3	3	3	3	3	3	3	3	3	3	3	-0.35127	-0.654287	0.0889774
2	3	1	2	4	1	1	2	3	26	0	1	0	0	5	3	4	4	5	4	3	3	3	3	4	4	-1.14836	0.437563	-0.446064
2	3	2	1	5	1	1	3	4	26	1	1	1	0	4	5	4	4	4	4	4	4	4	4	4	4	0.358447	-0.20692	0.125489
3	4	1	2	3	1	1	2	3	26	1	1	1	0	5	5	5	5	5	5	5	5	5	4	5	4	0.0116757	1.14302	-0.633122
3	4	1	2	4	1	1	2	3	2	1	1	0	0	4	4	4	4	4	5	5	5	5	5	5	4	0.330452	0.191915	0.306293
2	3	2	2	4	1	1	1	2	2	1	1	1	0	2	3	3	3	3	3	3	3	4	3	4	3	0.645414	1.14302	0.823283
2	3	2	2	4	1	1	2	2	26	0	1	0	0	4	4	1	2	1	4	3	3	3	4	4	4	0.298908	1.14302	-0.438771
4	4	1	2	3	1	1	2	3	2	1	0	0	0	4	3	2	3	3	4	4	3	4	4	4	3	-0.495366	-0.581964	0.95856
2	3	1	1	4	1	1	1	3	26	1	1	1	0	5	4	1	4	4	4	3	3	4	4	5	4	0.350588	1.14302	-0.816507
2	3	1	1	3	1	1	1	2	2	1	0	0	0	4	4	4	4	4	5	4	4	4	4	5	4	-0.723926	0.0408449	0.488045
2	4	1	2	4	1	2	1	4	28	1	1	0	0	4	4	4	4	4	5	5	5	5	3	4	3	0.354478	-0.597305	0.588149
2	3	2	1	3	1	1	2	2	26	1	0	0	1	4	3	3	3	3	3	3	3	3	2	4	1	0.57368	-0.434745	0.251071
2	3	2	2	3	2	1	2	4	26	1	0	0	0	4	4	4	4	4	4	4	4	4	4	4	4	0.231707	0.99837	-0.816507
2	3	2	1	5	2	1	3	3	26	1	1	1	0	3	3	3	3	3	4	1	1	3	3	2	3	-0.164611	0.676198	-0.816507
4	2	2	2	3	3	2	2	3	18	1	0	0	0	3	3	3	3	3	3	3	3	3	3	3	3	0.572536	0.280526	-1.00402
4	3	1	2	4	1	1	2	3	26	0	1	0	0	5	4	4	4	4	4	4	4	4	4	4	4	-0.397608	-1.36261	-1.00402
2	3	2	1	3	3	1	3	4	7	1	1	1	0	5	4	4	4	4	4	3	3	4	3	4	4	0.736164	-0.908891	0.125489
4	2	2	2	3	3	2	2	3	18	1	0	0	0	4	2	3	3	3	4	4	4	4	4	4	4	0.609641	0.124463	1.13916
4	2	2	2	3	2	1	3	2	18	0	1	0	0	3	3	3	3	3	3	3	3	3	3	3	3	-0.468429	-0.581964	-0.662798
3	4	1	2	2	1	2	2	2	2	1	0	0	0	2	4	4	4	4	4	4	4	4	4	4	4	-0.0425825	-0.11778	0.979233
2	3	2	1	3	1	1	1	2	26	1	1	1	0	4	3	3	3	3	4	4	4	4	4	4	4	0.389393	0.280526	0.466022
2	3	2	1	4	2	1	3	3	26	1	1	0	0	4	3	3	3	3	5	4	4	4	4	4	4	0.632637	0.280526	0.285419
2	3	2	2	5	2	1	1	3	26	0	1	0	0	4	5	5	5	5	5	5	5	5	5	5	5	0.897959	1.14302	-1.00402
3	3	1	3	3	1	1	2	2	2	1	1	0	0	4	3	3	3	3	5	5	5	5	5	5	5	0.278058	-0.257365	0.435353
2	3	2	1	3	2	1	1	1	26	1	1	1	0	4	4	4	4	4	3	4	4	4	4	4	4	0.231547	1.14302	-1.00402
2	3	2	1	4	2	1	1	2	26	1	1	1	0	5	3	3	3	3	4	4	3	3	2	4	3	-0.149524	0.201792	-0.248021
4	3	1	2	3	1	2	2	3	2	1	1	1	1	4	3	3	3	3	3	3	3	3	3	3	3	0.455077	-0.191948	0.984528
4	3	1	2	5	2	2	2	2	2	1	0	0	0	3	3	3	3	3	4	4	4	4	4	4	4	0.203798	0.280526	1.13916
4	4	1	2	4	1	2	2	3	2	1	1	1	1	4	3	3	3	3	3	3	3	3	3	3	3	0.195192	-0.434745	0.798629
3	3	1	2	5	1	1	2	3	29	1	0	0	0	1	4	3	3	3	4	4	4	4	4	4	4	0.364455	1.07313	-0.462025
3	3	1	2	4	2	1	2	3	26	1	1	1	0	4	3	3	3	3	4	4	4	3	3	3	3	0.116852	0.280526	0.647975
4	4	1	2	3	1	1	2	4	2	1	1	1	0	5	3	3	3	3	3	3	3	3	3	3	3	-0.795961	-0.512074	0.463191
2	3	2	1	5	2	1	1	2	26	1	1	1	1	1	3	3	3	3	3	3	3	3	3	3	3	-0.0359633	0.0545733	-1.00402
2	3	2	1	4	3	1	1	4	7	0	1	0	0	5	5	5	5	4	5	4	4	4	4	5	4	-0.265543	-0.264149	0.0988293
2	3	2	2	5	1	1	2	4	26	1	1	1	0	3	4	4	4	4	4	4	3	3	2	3	2	0.602603	0.427534	0.124798
3	3	1	2	4	1	2	2	3	26	1	1	0	0	4	3	3	3	3	4	4	3	3	3	3	2	0.524171	-0.0328339	0.246466
3	4	1	2	2	1	2	2	2	26	1	1	0	0	2	2	2	2	2	5	5	5	4	3	2	2	0.866621	1.14302	0.227077
3	3	2	2	4	2	1	2	4	26	1	1	0	0	4	4	4	4	4	4	4	4	4	3	4	3	0.857379	-0.528388	-0.10533
3	4	1	2	4	1	1	2	4	7	1	0	1	0	4	4	4	4	3	4	4	4	4	4	4	4	0.330613	-0.194448	-0.430916
3	3	1	2	4	1	1	1	2	26	1	1	1	0	4	4	4	4	4	4	4	4	4	4	4	4	0.450299	-0.361165	0.798629
3	4	1	2	5	1	1	2	1	26	1	1	0	0	3	3	3	3	3	3	3	3	4	3	4	4	0.634586	0.533844	0.583449
2	3	1	1	4	3	1	2	5	7	1	1	1	0	5	5	5	5	5	5	5	5	5	4	5	4	-0.941698	-0.166964	0.306293
2	4	1	1	5	3	1	1	2	26	1	1	1	0	4	4	4	4	4	5	5	5	5	3	5	3	0.752823	-0.267602	-0.635213
3	3	1	2	5	1	1	2	4	26	1	1	1	1	5	4	4	4	4	4	4	4	4	4	4	4	0.611704	-0.581964	-1.00402
4	3	1	2	3	1	1	2	4	26	1	1	1	0	5	4	4	4	4	4	4	4	4	4	5	4	0.35172	0.0356519	-0.260102
4	3	1	2	3	1	1	2	3	26	0	1	0	0	4	3	3	3	3	3	4	4	4	4	4	4	0.294008	-0.324698	0.60948
2	3	2	1	3	3	2	3	3	29	1	1	1	1	4	4	4	4	4	3	3	3	4	4	4	3	-0.735055	-0.595148	-0.0636601
3	4	1	2	3	1	2	2	3	4	1	1	0	0	4	3	3	3	3	5	4	4	4	3	3	4	-0.0720086	-0.364241	0.979233
4	3	1	2	4	1	1	2	4	26	1	1	1	0	4	3	3	4	4	5	5	5	5	4	5	5	-0.996159	0.911367	0.0322015
2	3	2	1	3	3	2	1	3	31	1	0	0	0	5	3	2	3	3	5	3	4	4	3	5	1	0.624924	-0.748972	0.767803
4	3	1	2	3	1	1	2	3	33	1	1	0	0	4	3	3	3	3	4	4	4	4	4	4	4	0.814361	0.991973	0.777756
3	4	1	2	4	1	1	2	1	26	1	0	0	0	4	4	4	4	4	4	4	4	4	4	4	4	0.34015	1.14302	0.949556
2	4	1	2	4	1	1	2	2	7	1	1	0	0	4	4	4	4	4	4	4	4	4	3	4	3	0.115191	-0.651854	0.616877
4	3	1	2	3	1	1	2	4	26	1	1	1	0	4	3	2	3	4	4	3	4	3	3	2	4	0.287232	0.682996	-0.635213
2	3	2	2	4	2	1	3	3	26	1	1	1	0	4	4	1	5	4	3	1	1	4	3	3	1	-0.0875298	-0.364855	0.466022
2	4	1	2	3	1	1	2	3	7	1	1	0	0	4	4	4	4	3	4	4	4	4	4	4	4	0.57368	-0.195025	0.64268
2	3	1	2	3	3	1	2	3	26	1	1	1	0	5	4	4	5	5	5	5	5	5	5	5	5	0.108527	-0.044924	0.617826
3	4	1	2	3	1	1	2	5	7	1	1	1	0	2	3	3	3	1	4	2	2	3	3	3	3	1.50589	-0.50724	-0.467428
3	3	1	2	3	1	1	2	5	26	1	0	0	0	5	5	5	5	5	5	5	5	5	5	5	5	1.24278	0.273086	-1.00402
2	3	1	2	4	1	1	2	1	26	1	1	1	0	1	5	5	5	5	4	4	5	5	5	5	2	0.0877268	1.14302	-0.505923
3	3	2	2	5	1	1	2	1	26	1	1	1	0	1	1	1	1	1	5	5	5	5	5	5	5	-0.249635	1.14302	-1.00402
2	3	2	1	3	3	1	2	3	33	1	1	1	0	4	3	3	3	3	3	3	3	3	3	3	3	-0.278134	-0.581964	-0.284137
2	3	2	1	4	3	1	3	4	33	1	1	0	0	5	4	4	4	4	4	4	4	4	4	4	4	-0.301131	-0.581964	-0.816507
2	3	2	1	3	1	1	3	5	33	1	1	1	0	5	4	4	4	4	5	5	5	5	5	5	3	0.210379	1.14302	-1.00402
2	3	1	1	5	3	1	1	5	33	1	1	1	0	5	5	5	5	5	5	5	5	5	5	5	2	0.787098	1.14302	-1.00402
2	3	2	1	4	3	1	3	4	33	1	1	1	0	4	3	2	4	4	5	5	4	5	3	5	5	0.193782	0.747816	0.125489
2	3	2	1	4	3	1	3	4	33	1	0	0	0	5	5	5	5	5	5	4	4	5	4	5	3	0.289314	0.920421	-1.00402
2	3	2	1	4	3	1	1	4	33	1	1	1	0	4	5	5	5	5	5	5	5	5	5	5	5	-0.218301	-0.438494	0.125489
2	3	2	1	3	3	1	2	3	33	1	1	1	0	5	3	4	4	4	5	3	4	3	2	4	2	-0.716004	-0.425727	0.125489
2	3	2	1	3	1	1	1	1	26	1	1	0	0	4	5	5	5	5	5	5	5	5	5	5	5	0.228235	1.14302	-0.635213
2	3	1	2	3	1	1	2	4	26	1	0	0	0	5	5	5	5	5	5	5	5	5	5	5	4	-0.572197	-0.277278	0.824598
2	3	2	1	4	3	1	2	4	28	1	1	1	0	5	4	4	5	5	4	4	4	5	3	5	3	0.257766	0.91079	-1.00402
3	3	1	2	2	1	1	2	4	26	0	0	1	0	4	3	3	3	2	3	2	3	3	2	2	2	-0.273529	-1.06199	-0.254927
2	3	2	1	4	3	1	3	3	33	1	1	0	0	4	4	4	4	4	4	4	4	4	4	4	4	-0.246477	-0.26746	-0.816507
2	3	2	1	5	3	1	3	4	33	1	1	0	0	5	3	3	3	3	5	5	5	5	4	4	4	0.315067	-0.284504	0.466022
2	3	2	1	4	3	1	1	2	9	1	1	0	0	4	4	4	4	4	4	4	4	4	4	4	4	0.502858	1.14302	-0.244954
3	3	1	2	2	3	1	2	3	26	1	1	1	0	5	4	4	4	4	4	4	4	4	4	4	4	-0.875726	-1.44445	-1.00402
2	3	1	1	3	3	1	2	4	33	1	1	0	1	3	4	4	4	4	4	4	4	4	4	4	4	-0.0172928	1.14302	-0.265003
2	3	2	1	3	3	1	3	3	33	1	1	0	0	4	4	4	4	4	5	4	5	4	4	4	4	0.488209	0.280526	-0.622077
2	3	2	1	3	3	1	3	4	33	1	1	0	0	5	5	5	5	5	4	3	3	4	3	4	3	0.110424	0.280526	0.0999149
3	3	1	2	2	1	1	2	1	26	1	0	0	0	3	3	3	3	3	5	5	5	4	4	4	3	0.900205	0.112543	0.431172
2	3	1	1	4	1	1	1	3	33	1	1	1	0	5	4	4	3	4	5	5	3	5	4	5	3	0.228295	0.288809	-0.627358
2	3	2	1	4	3	1	3	3	33	0	1	0	0	4	3	3	3	3	2	3	3	3	3	2	3	0.29741	-0.200888	-0.652947
1	3	2	4	3	3	1	2	3	32	1	1	0	0	4	4	4	4	4	4	3	3	4	3	4	3	0.211941	-0.581964	0.461386
2	3	2	2	4	3	2	3	4	2	1	0	0	0	4	4	4	4	4	4	4	4	4	4	4	4	0.698254	0.280526	-0.849388
2	3	2	1	5	2	1	2	1	33	1	1	1	0	5	4	5	5	5	5	5	5	5	5	5	5	1.58032	1.14302	-1.00402
2	3	2	2	4	2	1	2	4	26	1	1	1	0	4	4	4	4	4	4	4	4	4	4	5	4	0.0265894	0.588746	0.979233
2	3	2	1	5	3	1	3	4	33	1	1	1	0	4	5	5	5	5	5	5	5	5	5	5	3	0.189298	0.748473	-0.816507
2	3	2	1	3	3	1	3	3	33	1	1	1	0	4	3	3	3	3	5	3	5	5	5	5	3	0.56208	-0.0447293	0.104125
1	3	1	1	2	3	1	2	5	33	1	1	1	0	5	3	3	3	3	3	3	3	3	3	3	3	0.440794	0.280526	-0.816507
2	3	2	1	5	3	1	3	4	33	1	1	0	0	5	4	4	4	3	3	3	3	3	3	3	3	0.195047	-0.0257778	-1.00402
2	3	2	1	3	3	1	3	3	33	1	1	1	0	4	3	3	3	3	5	4	4	4	4	4	4	-0.41061	-0.0205661	-0.430916
2	3	1	1	5	3	1	3	4	33	1	1	1	0	4	4	4	5	4	3	4	3	4	3	5	4	0.235265	0.278093	-1.00402
2	3	2	1	4	3	1	3	3	13	1	1	0	0	5	3	3	3	3	4	4	4	4	3	4	2	0.249291	-0.504016	0.451924
2	3	2	1	3	3	1	1	3	6	1	1	1	0	5	5	5	5	5	5	5	5	5	5	5	5	-0.440654	0.838502	-0.256457
2	3	2	1	5	3	1	3	5	33	1	1	0	0	5	5	5	5	5	5	5	5	5	5	5	3	-0.217971	0.43569	-0.446064
3	3	1	2	4	1	1	2	3	26	1	1	1	0	5	5	5	5	5	5	4	5	4	4	5	4	-0.278134	-0.888297	0.276616
1	3	2	1	4	3	1	3	3	7	1	1	1	0	5	4	3	4	4	4	4	4	4	3	4	3	-0.371952	0.359259	-0.816507
4	4	1	2	4	1	1	2	3	26	1	0	0	0	5	3	3	3	3	3	3	3	3	3	3	3	0.0428879	-0.581964	0.983213
2	3	2	2	3	2	1	2	2	26	1	1	0	0	3	2	2	2	2	5	4	5	5	2	5	3	-0.0605054	-0.581964	0.0359531
2	3	1	1	4	2	1	2	5	26	1	1	0	0	4	5	5	5	5	5	5	5	5	5	5	5	-0.171856	0.0311524	-0.0903199
2	3	2	1	3	3	1	2	3	33	0	1	0	0	4	3	3	3	3	3	3	3	3	3	3	3	0.127968	0.280526	-0.635213
2	3	1	1	3	3	1	3	3	33	1	1	1	0	4	3	3	3	3	3	3	3	3	3	3	3	0.283115	0.12947	-0.654943
2	3	2	1	4	3	1	2	4	33	1	1	1	0	3	3	3	3	3	2	2	2	3	2	3	2	-0.17926	-0.0248821	-0.446064
1	3	1	1	5	3	1	2	2	33	0	1	0	0	3	3	3	3	3	3	3	3	3	3	3	3	1.2486	-0.745756	-0.627358
2	3	2	1	3	3	1	2	4	33	1	1	1	0	4	5	5	5	5	3	3	3	3	3	4	3	0.068825	0.909736	-0.816507
2	3	1	1	4	1	1	1	3	33	1	1	1	0	4	5	5	5	5	5	5	5	5	5	5	5	-0.686437	-0.130059	-1.00402
2	3	2	1	4	3	1	3	3	33	1	1	1	0	5	5	5	5	5	4	3	3	5	5	5	4	0.955576	0.99837	-0.849388
3	2	1	2	5	1	1	2	2	26	0	1	0	0	4	3	4	4	4	4	4	4	4	4	4	4	-0.104698	-0.273758	-0.635213
1	3	2	1	3	3	1	2	3	32	1	1	0	0	4	3	3	3	3	4	3	3	4	3	4	3	0.444406	-0.434745	0.453531
2	3	1	1	3	3	1	2	2	26	1	1	0	0	5	3	2	3	3	5	3	4	4	4	5	3	-0.210565	-1.4236	-0.0558052
3	3	1	2	4	1	1	2	4	26	1	1	1	0	5	4	4	4	4	5	5	5	5	5	5	3	0.110665	0.514886	-0.0643512
2	4	2	1	4	1	1	1	3	26	1	1	0	0	5	4	4	4	4	4	4	4	4	4	4	4	0.0774119	0.0533554	0.27132
2	3	1	1	5	3	1	2	4	33	1	1	1	0	4	5	5	5	5	5	5	5	5	5	5	4	0.654773	1.14302	-1.00402
3	3	1	2	3	1	1	2	4	26	1	1	0	0	4	5	5	5	5	5	5	5	5	5	5	5	0.50688	1.14302	-1.00402
3	3	1	2	5	1	1	2	3	26	1	1	1	0	4	4	4	4	4	4	4	4	4	4	4	4	0.116759	0.280526	-1.00402
4	3	1	2	4	1	1	2	4	26	1	1	1	0	4	4	3	5	3	5	4	5	4	4	5	3	-0.20277	-0.0427964	0.280124
2	4	1	2	4	1	1	2	3	4	1	1	0	0	5	5	5	5	5	5	4	5	5	5	5	5	0.247343	-0.130059	0.586509
2	3	1	1	3	3	1	1	3	33	1	0	0	1	4	4	4	5	4	4	4	4	4	3	4	3	0.946678	-0.194448	-0.0600152
2	2	2	1	4	3	1	1	4	33	1	1	0	0	5	5	5	5	5	5	4	4	4	4	5	4	0.311318	1.14302	-1.00402
2	3	1	1	4	3	1	2	3	33	1	1	0	0	4	3	3	4	4	5	4	4	5	4	4	4	-0.0125149	0.280526	0.425364
2	3	2	1	3	3	1	2	3	33	1	1	1	0	4	4	4	4	4	4	4	4	4	2	4	2	0.882656	0.280526	-1.00402
2	3	2	1	4	3	1	2	3	9	0	0	0	1	4	3	4	4	4	4	3	3	4	2	3	3	0.0351082	-0.515126	0.460927
4	3	1	3	3	1	1	2	4	26	1	0	0	0	5	5	5	5	5	5	5	5	5	5	5	5	0.691354	1.14302	-1.00402
2	4	1	1	4	2	1	2	4	19	1	1	1	0	4	4	4	4	4	4	3	3	4	3	5	3	-0.955302	-0.9827	0.581204
2	3	2	1	5	3	1	2	4	29	1	1	1	0	5	5	5	5	5	5	5	5	5	5	5	5	0.574989	1.14302	-1.00402
2	3	2	1	4	3	1	1	3	33	1	1	0	0	5	5	5	5	5	5	5	5	5	4	5	2	0.971096	0.668444	-0.816507
2	3	2	1	4	3	2	3	3	33	0	1	0	0	4	3	2	3	3	5	3	3	4	4	5	4	0.364829	0.0403205	-0.291429
3	3	1	2	3	1	1	2	3	26	1	0	0	0	4	4	4	4	4	4	4	4	4	4	4	4	0.100074	-0.0328339	1.13916
2	4	1	1	5	3	1	2	4	7	1	1	0	0	4	4	5	5	5	5	4	4	4	3	5	4	0.124528	0.374773	-0.446064
2	3	1	2	3	1	1	2	3	26	1	0	0	0	4	3	3	3	3	4	3	3	4	4	4	4	-0.0504248	0.280526	-0.816507
2	3	2	1	4	3	2	3	3	33	1	1	0	0	5	4	4	4	4	4	4	4	4	4	4	2	0.794949	0.111279	-0.449709
1	3	2	1	4	3	1	3	2	33	0	1	1	0	2	3	3	3	3	2	2	2	2	3	3	2	-0.115135	-0.186291	-1.00402
2	3	2	1	3	3	1	3	4	11	1	1	1	0	5	5	5	5	5	5	5	5	5	5	5	5	0.321214	1.14302	-1.00402
2	3	2	1	4	3	1	2	3	33	1	1	1	0	4	4	4	4	4	4	4	4	4	4	4	4	-0.411056	0.129484	-0.0709527
2	3	2	1	5	3	1	3	4	33	1	1	1	1	4	4	4	4	4	4	4	4	4	4	5	4	-0.0622124	-0.41899	-1.00402
2	3	1	1	3	3	1	3	4	9	1	1	1	0	5	5	5	5	5	4	4	3	4	4	5	3	0.141798	1.07069	-0.816507
2	3	1	1	4	3	1	1	3	33	1	0	0	0	4	4	4	4	4	5	4	4	4	4	4	2	0.3835	0.280526	0.0957795
2	3	2	1	4	2	1	1	3	26	1	0	0	0	4	4	4	4	4	4	4	4	4	4	4	4	0.274769	0.280526	-1.00402
2	2	1	1	3	3	1	2	3	33	1	1	0	0	4	3	4	3	3	4	3	4	4	3	5	3	0.166258	-0.110834	0.275423
2	4	1	1	4	3	2	2	2	26	0	1	0	0	4	4	3	4	3	4	3	3	4	3	3	3	-0.0863862	-0.272299	1.13916
2	3	1	1	5	3	1	2	3	33	1	1	0	0	3	3	4	4	4	4	4	4	4	4	4	4	-0.517052	-0.0177494	-0.816507
2	4	2	1	3	3	2	1	4	7	1	1	0	0	4	4	3	4	4	4	3	3	3	3	4	3	0.812102	-0.505362	-0.0600152
2	3	2	1	4	3	2	3	3	33	1	0	0	0	5	3	3	3	3	4	3	2	5	5	5	5	-0.860914	-0.284535	-1.00402
2	3	2	1	3	2	1	3	2	33	1	1	0	0	5	4	4	4	4	4	4	4	4	4	5	2	0.216696	-0.814189	-0.446064
2	3	2	1	4	3	1	3	3	33	1	1	0	0	4	4	5	4	4	5	5	4	5	5	5	5	0.248452	1.14302	0.280976
3	1	2	2	3	3	1	3	3	26	1	0	0	0	4	3	3	3	3	3	3	3	3	3	3	3	0.168772	0.823245	0.0551662
2	3	2	1	4	3	2	2	4	33	0	1	0	0	4	3	4	4	4	4	3	3	3	2	3	2	0.146395	-0.0457702	0.460927
3	4	1	2	5	1	1	2	4	26	1	1	1	1	5	4	4	4	4	5	5	5	5	5	5	5	-0.277804	-0.0478056	0.958359
2	3	2	1	5	3	1	3	4	33	1	1	1	0	4	4	4	4	4	5	5	5	5	5	5	2	0.268875	0.757333	-0.818518
4	3	2	2	3	2	2	4	4	26	1	0	0	0	3	3	3	3	3	3	3	3	3	3	3	3	0.183917	-0.186765	-0.104871
3	3	2	2	4	1	1	2	2	26	0	1	0	0	5	5	5	5	5	5	5	5	5	5	5	4	0.605884	1.07069	-0.848073
3	3	2	2	4	2	1	3	4	26	1	0	0	0	4	1	2	3	4	2	3	3	2	2	3	4	-0.349125	0.134422	-0.309481
2	3	2	2	2	3	1	3	2	26	1	1	1	1	4	2	3	3	4	4	4	4	4	4	4	4	0.154669	-0.202524	0.222741
4	3	1	2	3	1	1	2	4	26	1	1	0	0	5	4	4	4	4	4	4	4	4	4	5	4	0.340265	0.280526	-1.00402
2	3	1	1	5	3	1	2	3	33	1	1	0	0	4	3	4	4	4	5	4	4	5	4	5	4	-0.0102637	-0.346193	0.0999149
2	3	2	1	3	3	1	3	1	33	1	0	0	1	4	2	3	3	3	5	5	5	5	3	3	2	-0.46373	-0.188684	-0.816507
3	2	1	2	5	2	1	2	3	26	0	1	0	0	5	5	5	4	4	4	4	4	4	4	5	4	-0.290826	-0.208793	0.798629
4	3	1	2	4	1	1	2	3	26	1	1	1	0	4	4	4	4	4	5	5	5	5	5	5	5	0.604374	0.99837	-0.32532
3	3	1	2	2	1	1	2	3	26	0	1	0	0	4	2	3	3	3	4	3	4	3	3	4	3	0.19176	-0.0478056	1.13916
2	3	1	1	4	1	1	1	4	26	1	1	0	0	5	4	4	4	4	5	4	4	5	4	5	4	-0.350132	-0.0359542	-0.256457
4	3	1	2	4	1	1	2	5	26	1	0	0	0	5	5	5	5	5	5	5	5	5	5	5	3	0.219223	1.14302	-0.320419
2	4	2	2	3	2	1	2	2	26	1	0	0	0	3	3	3	3	3	4	4	4	4	4	4	4	0.738525	-1.62557	0.95856
4	4	1	2	4	1	1	2	3	33	1	1	0	0	4	3	4	3	3	4	4	4	4	4	4	4	0.143013	-0.581964	0.958359
2	3	2	2	3	3	1	2	3	26	0	1	0	0	3	3	3	3	3	3	3	3	3	3	3	3	0.196336	0.280526	-1.00402
2	3	1	1	4	3	1	4	3	33	1	1	0	0	4	4	4	4	4	4	4	4	4	4	4	4	0.220252	0.0394406	-1.00402
2	3	2	1	4	3	1	3	3	2	1	1	1	0	5	4	4	4	4	4	4	4	4	4	5	4	0.368283	0.114385	-0.0636601
2	2	1	1	1	3	1	2	3	33	1	1	1	0	5	3	3	4	3	5	5	5	5	5	5	5	0.360576	0.853725	0.466223
2	4	1	2	3	1	1	2	3	7	1	1	0	0	4	3	3	3	3	4	4	4	4	3	4	4	0.0896681	-0.817994	1.13916
2	3	2	1	4	3	1	2	3	33	1	1	0	0	4	5	5	5	5	5	5	5	5	5	5	5	0.12996	1.14302	-1.00402
2	3	2	1	3	1	1	2	3	26	1	1	1	0	4	3	3	3	3	4	4	4	4	4	4	4	0.373812	-2.30694	-1.00402
2	3	2	1	5	2	1	3	5	26	1	1	1	0	5	5	5	5	5	5	5	5	5	5	5	5	-0.583852	-0.432171	-0.434561
2	3	2	1	4	1	1	3	4	26	1	1	1	0	3	4	4	4	4	4	4	4	4	1	4	1	-0.0271981	-1.90764	1.13916
2	3	1	1	5	3	1	2	5	33	0	0	1	0	5	4	2	4	2	4	4	2	3	3	4	2	-0.547746	-0.900295	0.0658586
4	2	2	2	4	2	1	3	2	26	1	0	0	0	4	3	3	3	3	2	2	2	2	2	2	2	-0.945544	-0.813388	-1.00402
2	4	2	2	4	3	1	2	3	26	1	1	0	0	4	4	4	4	4	4	4	4	4	3	4	3	0.678389	-0.504635	0.0614199
2	3	1	1	3	3	1	3	3	33	1	0	0	0	5	4	4	4	4	5	5	5	5	5	5	5	-0.270308	0.684886	-1.00402
2	3	2	1	4	2	1	3	3	26	1	1	1	0	4	4	3	4	4	4	4	4	4	4	4	4	0.883723	-0.128411	0.0988293
3	3	1	2	4	1	1	2	3	26	1	1	1	0	5	5	5	5	5	5	5	5	5	5	5	5	0.481561	1.14302	-1.00402
3	3	1	2	4	1	1	2	3	26	1	1	1	0	5	5	5	5	5	5	5	5	5	5	5	2	0.807697	0.917235	0.80261
3	4	1	2	3	1	1	2	3	7	1	0	0	0	5	4	4	4	4	4	4	4	4	4	4	4	-0.161521	-0.829944	0.439362
2	3	1	2	4	1	1	2	3	26	1	0	0	0	5	4	4	5	5	5	5	5	5	5	5	1	-0.0786875	0.0491185	-0.0907775
3	3	1	2	3	1	1	2	3	2	1	0	0	0	4	4	4	4	4	3	3	3	4	4	4	3	-0.121958	-0.428033	0.433023
2	3	2	2	4	1	1	2	3	26	1	1	1	0	4	3	3	4	2	4	4	4	5	4	5	4	-0.295003	-0.276136	0.620166
3	3	1	2	4	1	1	2	2	26	0	1	1	0	5	4	3	4	4	4	4	4	4	4	4	4	0.639966	0.358444	-0.434561
2	4	1	2	4	1	1	2	4	26	1	1	0	0	4	3	3	4	4	4	3	4	5	3	3	3	-0.0109709	-0.442302	0.958359
3	3	1	2	3	1	1	2	3	26	1	1	1	0	5	3	3	3	3	3	3	3	3	3	3	3	-0.611675	-0.654287	0.64268
2	3	1	1	4	3	1	3	4	33	1	1	1	0	2	4	4	4	4	4	4	4	4	4	4	3	0.196336	-0.0328339	-0.635213
4	3	1	2	5	2	1	1	1	26	1	0	0	0	5	5	5	5	5	2	1	3	3	3	5	4	0.317602	0.209587	0.24801
3	3	1	2	4	1	1	2	5	26	1	0	0	0	4	3	3	3	3	3	3	3	3	3	3	3	0.916372	-0.581964	-1.00402
2	3	2	1	4	1	1	2	3	33	1	0	0	0	4	3	3	3	3	3	3	3	3	3	3	3	-0.555094	-0.267602	-1.00402
3	3	1	2	4	1	1	2	3	26	1	0	0	0	4	4	3	3	3	3	3	3	4	4	5	3	0.839299	0.283786	0.235389
2	3	1	2	4	1	1	2	4	26	1	1	1	0	4	4	4	4	4	4	4	4	4	3	4	3	0.170923	-0.354394	0.0958123
2	3	2	1	5	3	1	3	3	7	0	1	1	0	4	4	3	3	3	4	3	4	3	3	5	3	-0.125788	0.111984	-0.818518
2	3	2	1	5	3	1	3	3	33	0	1	1	0	4	4	3	3	3	4	3	4	3	3	5	3	-0.125788	0.111984	-0.818518
2	3	2	1	4	2	1	3	3	26	1	1	1	0	5	4	4	4	4	4	4	4	4	4	4	4	0.450299	0.114385	-1.00402
2	3	2	1	4	3	1	2	4	33	1	1	1	0	4	4	4	4	4	5	4	4	5	5	5	4	0.227208	0.357182	-0.244954
2	4	1	2	3	3	1	1	3	4	1	1	1	0	2	3	3	3	3	3	3	3	3	3	3	3	0.456574	0.280526	0.646826
2	3	2	1	4	2	1	1	2	26	0	1	0	0	4	1	3	3	3	4	3	3	4	4	3	1	-0.280707	-0.975947	-0.627358
4	2	1	2	3	2	1	2	3	26	1	0	0	0	4	4	4	4	4	4	4	4	4	4	4	4	0.0788492	-1.15002	0.617826
2	4	1	1	4	1	1	1	3	26	1	1	1	0	5	5	5	5	5	4	4	4	4	4	4	4	0.115643	0.275372	0.431708
3	1	2	2	3	3	2	1	3	26	1	0	0	0	2	3	3	3	3	3	3	3	4	4	4	3	0.439816	1.14302	-0.288836
2	3	2	1	2	3	1	2	2	11	1	1	1	0	5	4	4	4	4	5	3	3	4	3	5	2	-0.380707	-0.346193	0.269781
2	4	1	1	3	2	1	1	4	7	1	1	0	0	4	4	4	4	4	4	4	4	4	4	4	4	0.751325	0.191915	0.275423
2	3	2	1	4	3	1	1	4	33	1	0	0	0	4	4	5	5	5	4	4	4	4	4	5	4	-0.0506133	0.0475473	-0.818518
3	3	1	2	3	1	2	2	4	26	1	1	0	0	3	3	3	3	3	4	3	3	4	3	4	3	0.318572	0.280526	-0.848073
2	4	1	2	3	1	1	2	4	26	1	1	0	0	4	5	4	4	4	5	5	5	5	5	5	5	-0.973716	-1.44445	0.254779
3	3	1	2	5	1	1	2	4	26	1	1	1	1	5	4	4	4	4	5	5	5	5	5	5	5	-0.474443	0.280526	-1.00402
3	3	1	2	4	2	2	2	3	26	1	1	0	0	4	4	5	4	4	4	5	5	5	4	5	5	0.257887	0.123631	-0.463797
3	3	1	2	4	1	1	2	4	7	0	1	0	0	4	4	3	3	3	4	4	4	4	4	4	4	0.401517	0.127068	-0.0641177
2	3	1	2	5	1	1	2	3	26	1	1	1	0	4	5	5	5	5	5	5	5	5	5	5	5	0.314615	1.14302	-0.323486
2	3	2	1	4	3	1	3	4	33	1	1	1	0	5	4	4	4	4	5	5	5	5	5	5	5	0.0549414	1.14302	-1.00402
3	3	1	2	3	1	1	2	3	26	1	0	0	0	5	3	3	4	3	3	3	3	4	3	4	3	0.234245	0.357711	-0.260102
2	3	1	2	4	1	1	2	2	26	1	0	0	0	4	2	2	2	2	4	4	4	4	4	4	4	0.678009	-0.184295	1.13916
2	3	1	1	4	3	1	2	4	33	1	1	0	0	5	4	4	5	5	5	5	5	5	4	5	4	0.227208	1.14302	-1.00402
2	3	2	1	4	3	1	3	4	33	1	1	1	0	4	4	4	4	4	4	4	3	4	3	3	3	0.197645	0.427745	-0.816507
2	3	2	2	4	1	1	2	4	26	0	0	0	1	5	5	5	5	5	5	4	5	5	4	5	4	0.208538	-0.196686	0.125489
2	3	2	1	4	3	1	2	4	33	1	1	1	0	5	4	4	4	4	4	5	4	5	4	5	3	-0.17775	0.427745	-1.00402
4	3	1	2	4	1	1	2	4	18	1	0	0	0	4	4	4	4	4	5	5	5	5	4	4	4	-0.117598	-0.193407	0.798629
2	3	1	1	4	1	1	2	4	26	1	0	1	0	5	5	5	5	5	5	5	5	5	5	5	4	0.946866	-0.197457	-0.446064
2	3	1	1	4	3	1	2	4	2	1	1	1	0	4	5	3	4	4	4	3	4	4	4	4	4	-0.250882	-0.274877	-0.257967
2	3	2	2	5	2	1	3	4	26	1	1	0	0	4	4	4	4	4	5	4	4	4	4	5	4	-0.320996	1.14302	-1.00402
2	3	1	2	4	1	2	3	3	26	1	1	0	0	4	4	4	4	4	4	4	4	4	4	4	4	0.0312887	0.280526	1.13916
2	3	2	1	4	3	1	2	2	33	1	1	0	0	4	3	3	3	3	4	3	3	4	4	4	2	0.0599902	0.353774	-0.0558052
2	3	1	1	3	3	1	1	4	26	1	0	0	0	1	2	2	3	3	4	4	4	2	2	2	2	-0.335358	-1.83139	1.13916
3	3	1	2	3	1	1	2	3	26	1	1	1	1	4	4	4	4	4	3	2	3	3	3	3	3	-0.153186	-0.581964	0.95856
2	3	1	1	3	1	1	2	2	26	1	1	1	0	3	1	1	1	1	5	4	3	4	2	5	4	0.139788	0.756331	0.234464
3	3	1	2	3	1	1	2	3	26	1	1	1	1	4	3	3	4	3	4	4	4	4	4	4	1	0.0967564	-0.193407	0.0651722
3	3	1	2	5	1	1	2	3	26	1	1	0	0	4	4	4	4	4	5	5	5	5	4	5	4	0.131523	0.99837	-0.446064
2	3	2	2	4	1	1	4	4	26	1	1	1	0	5	4	4	5	4	4	4	4	4	4	4	4	-0.461593	0.280526	-1.00402
3	3	2	2	4	1	2	3	3	7	1	0	0	0	3	5	5	5	5	5	5	5	5	5	5	5	1.3784	1.14302	1.13916
3	3	2	2	3	1	1	3	4	26	1	1	1	0	4	4	4	4	4	4	4	4	4	4	4	4	0.419846	0.200174	-0.0923945
3	3	1	2	3	1	1	4	3	26	1	0	0	0	3	3	3	3	3	4	4	4	4	4	4	4	0.0104812	-0.0334907	0.983213
2	3	1	1	4	3	1	2	5	33	1	1	1	0	5	4	4	4	4	4	4	4	4	4	5	3	0.149436	0.280526	-1.00402
2	3	2	1	3	3	2	3	4	9	1	1	0	0	4	4	4	4	4	5	5	5	5	5	5	5	-0.0434614	0.99837	-0.816507
3	3	1	2	3	1	1	2	3	26	1	1	1	0	4	4	4	4	4	4	4	4	4	4	5	3	-0.200108	-0.280044	-0.0558052
2	1	2	1	4	2	1	2	4	9	1	0	0	0	2	4	5	5	5	4	4	4	4	4	4	4	0.493261	-0.89905	1.13916
2	3	2	1	3	3	1	3	3	33	1	1	0	0	4	3	3	2	3	4	3	3	3	3	4	3	-0.11095	-0.427293	0.0957795
2	3	1	1	4	3	2	1	2	12	1	1	1	0	4	3	4	3	3	2	2	2	4	2	4	3	0.192653	-1.93377	0.802409
2	3	2	1	2	3	1	1	5	29	1	1	1	0	5	4	4	4	4	4	3	3	4	2	5	3	0.418897	0.105559	-0.0949875
2	3	1	2	4	1	1	3	3	26	1	1	1	0	3	3	3	3	3	3	3	3	3	3	3	3	0.579573	-0.581964	1.13916
2	4	2	2	3	1	2	2	4	32	1	0	0	0	3	3	3	3	3	5	3	3	4	3	4	4	-0.25357	0.0394888	0.647284
2	3	1	1	3	3	1	3	4	26	0	1	0	0	5	4	3	4	3	4	3	3	4	3	5	3	-0.279444	0.437516	-0.260102
3	3	1	2	3	1	1	2	4	26	1	1	1	0	4	3	3	3	3	3	3	3	3	3	3	3	0.0413537	-0.349118	-0.446064
3	3	1	2	4	1	1	2	3	26	1	1	1	1	4	4	4	4	4	4	4	4	1	4	4	3	0.888549	-0.581964	-1.00402
2	3	2	1	4	1	1	1	3	18	0	1	0	0	4	4	4	4	4	3	2	3	4	2	4	3	0.634586	-0.578304	0.95856
2	4	2	1	2	1	1	3	4	7	1	1	0	0	4	4	4	4	4	4	4	4	4	4	4	4	-0.570398	-0.728562	-0.439262
4	3	1	2	4	1	1	2	4	26	1	1	1	0	4	4	4	5	4	4	4	4	5	4	5	4	-0.149227	-0.0381248	-0.816507
2	3	2	1	5	1	2	3	4	18	1	1	1	0	4	4	4	4	4	5	5	5	5	5	5	5	-1.40913	-0.278736	-0.0641177
3	3	1	2	4	1	1	2	3	26	1	1	1	0	5	3	3	3	3	5	4	4	4	3	4	3	-0.00219691	0.208376	-0.437751
4	3	1	2	4	1	1	2	3	26	1	1	1	0	5	4	4	4	4	4	4	4	4	4	4	4	0.110865	0.273084	-0.446755
3	3	1	2	3	3	2	2	3	18	0	1	0	0	4	3	3	3	3	3	3	3	3	3	3	3	0.757212	0.91965	0.0244506
2	3	1	1	5	1	1	2	4	18	1	1	1	0	5	5	5	5	5	5	4	5	4	5	5	4	0.395586	0.926047	-0.816507
2	3	1	1	3	1	1	2	3	26	1	1	1	0	5	4	4	5	5	5	5	5	5	5	5	5	0.511788	0.437563	-0.131269
2	3	2	2	4	1	1	2	3	26	1	1	1	0	4	3	3	4	4	4	4	4	4	4	4	3	0.756822	-0.0351224	0.246434
2	3	2	1	5	2	1	3	1	26	1	1	1	0	5	3	3	3	3	5	5	5	5	3	5	3	-0.206549	0.837668	0.436073
3	3	2	2	3	3	2	3	3	26	0	1	0	0	3	3	3	3	3	3	3	3	3	3	3	3	0.290958	-0.581964	1.13916
2	3	1	1	5	1	1	1	4	18	1	1	1	0	5	4	4	4	4	5	5	5	5	5	5	5	-0.0843226	-1.99358	-0.816507
2	3	2	2	5	2	1	2	4	26	1	1	1	0	4	4	1	4	4	4	4	4	4	4	4	4	0.776825	-0.261838	0.306293
2	3	2	1	4	3	1	3	3	33	1	1	0	1	4	4	3	4	4	5	5	5	5	3	4	3	0.444406	0.280526	-0.253267
2	2	1	2	4	2	2	2	3	9	1	1	0	0	5	4	4	4	4	4	4	4	4	4	4	4	0.336074	0.506478	-1.00402
2	3	2	1	4	1	1	3	3	26	1	1	1	0	3	4	4	4	4	4	4	4	4	4	4	4	0.873161	0.280526	0.979233
4	4	1	2	5	1	1	2	5	26	1	1	1	1	5	5	5	5	5	5	5	5	5	5	5	4	0.32561	0.753556	0.420235
3	3	1	2	1	1	1	2	2	26	1	1	1	0	5	5	5	5	5	5	5	5	5	5	5	5	0.298218	0.829656	-0.844093
4	3	1	2	3	1	2	2	3	26	1	0	1	0	5	5	5	5	5	4	4	4	5	3	5	4	0.254995	0.99837	-0.29192
2	4	2	1	4	1	1	1	3	26	1	1	0	0	4	3	3	4	4	5	5	5	5	5	5	5	0.193652	-0.195025	-0.627358
4	4	1	3	2	1	1	2	4	26	1	0	0	0	5	4	4	4	4	5	5	5	5	5	5	5	0.595344	-0.507068	0.983213
2	3	2	1	5	1	1	1	4	18	1	1	0	0	5	3	3	3	3	4	3	4	5	5	5	4	-0.447134	-0.659571	0.435583
2	3	1	1	5	1	1	2	3	26	1	1	1	0	4	4	4	4	4	4	4	4	4	4	4	4	1.40925	1.14302	-0.661872
4	3	1	2	2	1	2	2	2	26	1	1	1	0	3	3	3	3	3	3	3	3	3	3	3	3	0.172162	-0.581964	0.387007
3	3	1	2	3	1	1	2	3	26	1	1	0	1	4	3	3	3	3	3	3	3	3	3	4	3	-0.25119	-0.665626	1.13916
2	3	1	1	4	3	1	3	3	19	1	1	0	0	4	4	4	4	4	4	4	4	4	4	4	4	0.364829	0.280526	0.285419
2	3	2	1	3	1	2	1	3	18	1	1	1	0	4	3	3	4	3	4	4	4	3	3	3	3	0.450299	-0.34552	0.297747
1	2	1	1	4	3	1	1	3	9	1	1	1	0	4	3	3	3	3	3	2	3	4	1	4	3	0.450299	0.030703	0.306293
2	4	2	1	3	3	2	1	4	8	1	1	0	0	4	3	4	4	4	4	3	4	3	3	3	3	0.0788492	0.040618	0.797709
2	3	1	1	5	3	1	2	5	4	1	0	0	0	1	5	5	5	5	5	5	5	5	5	5	3	0.25791	0.99837	-1.00402
3	3	2	2	4	1	1	3	3	26	0	1	1	0	4	4	3	3	3	3	4	4	3	3	3	3	0.28069	0.0371061	-0.0709527
2	3	2	1	5	3	1	1	5	9	1	0	0	0	5	5	5	5	5	5	5	5	5	5	5	5	-0.924596	-0.766597	-1.00402
2	3	2	1	3	1	1	1	3	18	1	1	0	0	4	4	4	4	4	4	4	4	4	4	4	4	0.19714	-0.434745	0.668648
2	3	1	1	3	3	1	2	3	9	1	1	0	0	5	4	4	4	4	4	2	3	4	3	4	3	-0.562166	0.516296	-0.260102
2	3	2	1	3	3	1	2	3	9	1	1	1	0	4	3	3	3	3	5	5	5	5	4	5	4	0.276717	-0.581964	0.250569
3	3	2	2	4	1	1	2	3	26	1	1	1	0	3	4	3	4	4	4	4	4	4	4	4	4	0.319457	0.280526	-1.00402
2	3	2	1	3	1	1	3	4	9	1	1	0	0	5	5	5	5	5	5	5	5	5	3	5	2	0.10226	0.516296	0.770843
2	3	1	2	4	1	2	2	4	18	1	1	1	0	5	5	5	5	5	5	5	5	5	5	5	4	0.482504	1.14302	0.487354
1	3	1	1	3	3	1	3	3	9	0	1	0	0	3	3	3	3	3	3	3	3	3	3	3	3	0.074904	-0.195025	-0.0724631
2	3	2	1	5	3	1	3	3	9	1	1	1	0	5	5	5	5	5	4	4	4	4	4	4	4	-0.551727	1.14302	-0.816507
3	3	1	2	1	1	1	2	3	26	0	0	0	1	3	1	3	5	5	5	5	5	5	1	5	1	-0.318068	0.764359	1.13916
1	3	1	1	3	3	2	2	3	9	1	1	1	0	5	5	5	5	5	5	3	3	5	5	5	3	0.22259	0.037056	-1.00402
2	3	2	2	3	1	2	2	1	26	1	0	0	0	5	3	3	3	3	4	3	3	4	4	5	4	0.240139	0.280526	0.64268
3	3	1	2	4	2	2	2	1	26	1	0	0	0	4	2	3	3	3	4	3	3	4	3	3	3	0.782719	1.14302	0.620657
2	3	1	1	4	3	1	4	3	9	1	1	1	0	3	4	4	4	4	4	4	4	4	4	4	4	-0.535653	1.14302	0.466022
2	3	1	1	4	3	1	2	4	9	1	1	1	0	4	5	5	5	5	5	5	5	5	5	5	5	0.444406	1.14302	-1.00402
2	3	2	1	4	3	1	2	3	9	1	1	0	0	5	5	5	5	5	5	5	5	5	5	5	5	-0.265674	1.14302	-0.627358
2	3	1	1	3	1	2	2	3	18	1	0	0	0	5	4	4	4	4	5	4	4	5	4	5	4	0.376226	0.353804	-0.627358
2	3	2	1	3	3	1	3	4	9	1	1	1	0	4	5	5	5	5	5	3	3	4	4	5	4	-0.300051	1.14302	-1.00402
2	3	2	1	4	3	1	3	4	9	1	1	1	0	5	4	4	4	4	5	5	4	5	4	5	4	-0.157092	-0.581964	-1.00402
3	3	1	2	4	1	1	2	3	26	1	1	0	0	5	5	5	5	5	5	5	5	5	5	5	5	0.0417818	-0.280667	-0.0837407
3	3	2	1	4	2	2	2	3	33	1	1	1	0	4	4	4	4	3	4	3	3	3	3	4	3	0.938389	-0.518312	1.13916
2	4	1	2	3	3	2	2	4	8	1	1	0	0	4	4	4	4	4	4	4	4	4	4	4	4	0.0542849	-0.0395319	0.0724424
4	3	1	2	3	1	1	2	4	26	1	1	1	0	5	4	4	4	4	4	4	4	4	4	4	4	0.421225	0.427745	-0.807581
2	3	1	1	5	3	1	4	5	9	1	0	0	0	4	5	5	5	5	5	5	5	5	5	5	5	-0.128241	1.14302	-1.00402
4	3	1	2	4	1	1	1	2	26	1	0	0	0	2	4	4	4	4	5	5	5	4	3	5	3	1.11495	1.14302	0.235067
3	3	1	2	4	1	1	2	2	26	1	1	1	0	4	5	5	5	5	5	5	5	5	5	5	5	0.444291	-0.122622	0.291604
3	3	2	2	4	1	2	3	3	18	1	1	1	0	3	3	3	3	3	3	3	3	3	3	3	3	0.290958	-0.581964	-1.00402
3	2	2	2	3	2	1	2	3	18	0	1	0	0	3	2	3	3	3	4	4	4	4	3	3	3	-0.131499	-0.434745	0.979233
3	3	1	2	4	1	1	2	4	26	1	0	0	0	5	4	4	5	4	5	5	5	5	5	5	5	0.098587	0.115346	-0.0636601
2	3	2	2	4	1	2	1	3	18	1	1	1	0	1	3	3	3	3	5	4	4	4	3	4	3	0.502973	0.0337793	-0.620065
2	3	2	2	4	2	1	3	4	26	1	0	0	0	5	5	5	5	5	5	5	5	5	5	5	4	0.814735	1.14302	-0.0709527
2	3	2	2	3	1	1	2	2	26	1	1	1	0	5	5	4	4	4	5	5	5	5	5	5	5	0.110865	0.214184	0.798629
2	3	2	2	5	2	1	3	4	26	1	0	1	0	3	4	4	4	4	5	4	4	4	3	4	1	0.700671	0.280526	-0.281924
3	2	1	2	3	1	1	2	3	26	1	0	0	0	4	4	4	4	4	4	4	4	4	4	4	3	-0.0781203	1.14302	-1.00402
2	3	2	1	4	3	2	3	4	3	1	1	1	0	4	3	3	3	3	3	3	3	3	3	3	3	-1.33854	0.280526	-1.00402
3	3	1	2	3	1	1	2	2	26	1	0	0	0	5	4	4	4	4	4	4	4	4	3	3	3	0.98687	1.14302	0.616676
4	3	2	2	3	2	2	3	4	18	1	0	0	0	3	3	3	3	3	3	3	3	3	3	3	3	0.290958	-0.581964	0.984528
2	3	2	1	4	1	2	2	4	18	1	1	1	0	5	5	5	5	5	5	3	4	4	3	5	3	-0.1394	0.112097	-0.274966
4	3	1	2	3	1	1	2	4	18	1	1	0	0	5	5	5	5	5	5	4	5	5	3	5	4	0.457026	0.175288	0.643995
2	3	2	1	5	1	1	2	3	26	0	0	1	0	5	5	5	5	5	5	5	5	5	5	5	5	0.958095	1.14302	-1.00402
1	3	1	1	2	3	2	1	4	9	1	1	1	0	4	4	2	2	4	4	2	3	4	2	3	4	0.261914	0.285159	0.307242
3	3	2	2	4	1	2	3	1	18	0	0	1	0	5	5	5	5	5	5	5	5	5	5	5	5	0.676441	-0.130059	-1.00402
2	3	1	2	3	1	2	2	2	18	1	1	1	0	4	3	3	3	3	4	4	4	4	4	4	4	0.381931	1.14302	-0.286134
2	3	2	1	4	3	2	3	3	33	1	1	0	0	4	4	4	4	3	4	3	3	3	3	4	3	-0.0653417	0.127068	0.0905167
2	2	2	1	4	3	1	3	3	33	0	0	1	0	2	3	3	3	3	4	4	4	4	4	4	3	0.277021	-0.665851	1.13916
2	3	2	1	4	3	1	1	3	33	0	1	0	0	4	3	3	3	3	3	3	3	3	3	3	3	-0.0472818	-0.581964	-0.260559
4	3	2	2	4	2	1	2	3	18	0	0	1	0	3	3	3	3	3	3	3	3	3	3	3	3	-0.21566	-0.581964	-0.635213
2	3	1	1	4	2	2	2	4	14	1	1	1	0	5	4	4	4	4	4	4	4	4	4	4	4	-0.474184	-0.363451	-0.26526
3	3	2	2	3	1	2	2	4	18	1	1	0	0	4	3	3	3	3	5	3	4	4	4	4	3	0.264445	-0.125135	-0.0968589
4	2	1	2	3	1	1	2	3	18	1	0	0	0	1	3	3	3	3	3	3	3	3	3	3	3	-0.301131	-0.581964	-0.627358
2	3	1	2	3	1	1	2	3	26	1	0	0	0	4	4	3	4	4	4	3	3	3	3	3	3	-1.16352	-0.504016	-0.135479
3	3	1	2	3	1	1	2	3	26	1	1	0	0	4	1	4	4	4	4	4	4	4	4	4	4	0.65214	0.280526	0.125947
2	2	2	1	4	1	2	3	3	18	1	1	1	0	4	3	3	3	3	4	3	3	3	3	4	3	0.571478	0.280526	1.13916
2	3	1	2	3	1	1	2	3	18	1	1	1	0	3	3	3	3	3	4	4	4	4	4	3	3	-0.58711	-0.272554	0.486896
2	4	1	1	4	3	1	2	2	26	1	1	0	0	4	4	5	4	2	5	5	3	4	4	4	4	0.670771	-0.517111	0.124999
3	3	1	2	3	1	1	2	3	26	1	0	0	0	4	4	4	4	4	4	4	4	4	4	4	4	0.400286	0.0371521	0.119726
4	3	1	2	3	1	2	2	5	18	1	1	1	1	5	5	5	5	5	5	5	5	5	5	5	5	-0.0541816	1.14302	-0.816507
3	3	1	2	4	1	1	3	2	26	1	0	1	0	3	3	3	3	3	3	3	3	3	3	3	3	-0.5492	-0.581964	0.957868
4	2	1	2	4	1	2	2	3	18	1	0	0	0	3	3	3	4	4	3	3	3	4	4	3	3	0.369155	0.1212	0.762118
2	3	2	2	4	2	1	2	3	9	0	1	0	0	3	4	4	4	4	4	4	4	4	4	4	4	-1.38234	0.280526	-1.00402
4	3	1	2	4	1	1	2	3	26	1	1	0	0	3	3	3	3	3	4	4	4	4	4	4	4	0.730368	0.427745	1.13916
4	2	1	2	3	2	2	2	4	18	1	0	0	0	4	4	4	4	4	4	4	4	4	4	4	4	-0.0850767	0.516296	0.957868
1	3	2	1	5	3	1	3	5	33	1	1	1	0	2	4	3	2	4	3	3	3	3	3	3	3	-0.672622	0.130874	-0.260101
3	3	1	2	4	1	1	2	3	26	1	1	1	0	5	5	5	5	5	5	5	5	5	4	5	3	0.4387	0.99837	-0.480578
[truncated: 240 more rows]
